# Supplementary material for: Targeted next-generation sequencing identifies novel variants in candidate genes for Parkinson’s disease in Black South African and Nigerian patients
Source: BMC Med Genet. 2020 Feb 4;21:23. doi: 10.1186/s12881-020-0953-1 (PMC7001245; doi:10.1186/s12881-020-0953-1)
Supplement: Supplementary file 2 — Additional file 2: Table S2. Neurological Research panel information provided by Ion AmpliSeq™ (www.ampliseq.com). [file 12881_2020_953_MOESM2_ESM.xlsx]

## Sheet: Sheet1
Additional file 2: TABLE S2. Neurological Research panel information provided by Ion AmpliSeq™ (www.ampliseq.com).
Request_ID	Target_ID	Gene_Symbol	Chromosome	Chr_Start	Chr_End	Num_Amplicons	Covered_Bases	Target_Bases	Missed_Bases	Coverage
Ion_AmpliSeq_Neurological	1	AGRN	chr1	955553	955753	2	197	201	4	0.98
Ion_AmpliSeq_Neurological	2	AGRN	chr1	957581	957842	2	262	262	0	1
Ion_AmpliSeq_Neurological	3	AGRN	chr1	970657	970704	1	48	48	0	1
Ion_AmpliSeq_Neurological	4	AGRN	chr1	976045	976260	2	216	216	0	1
Ion_AmpliSeq_Neurological	5	AGRN	chr1	976553	976777	2	225	225	0	1
Ion_AmpliSeq_Neurological	6	AGRN	chr1	976858	977082	3	225	225	0	1
Ion_AmpliSeq_Neurological	7	AGRN	chr1	977336	977542	2	207	207	0	1
Ion_AmpliSeq_Neurological	8	AGRN	chr1	978619	978837	2	219	219	0	1
Ion_AmpliSeq_Neurological	9	AGRN	chr1	978918	979112	2	195	195	0	1
Ion_AmpliSeq_Neurological	10	AGRN	chr1	979203	979403	3	201	201	0	1
Ion_AmpliSeq_Neurological	11	AGRN	chr1	979489	979637	2	149	149	0	1
Ion_AmpliSeq_Neurological	12	AGRN	chr1	979714	979819	2	106	106	0	1
Ion_AmpliSeq_Neurological	13	AGRN	chr1	980541	980657	2	117	117	0	1
Ion_AmpliSeq_Neurological	14	AGRN	chr1	980739	980903	3	165	165	0	1
Ion_AmpliSeq_Neurological	15	AGRN	chr1	981113	981256	1	144	144	0	1
Ion_AmpliSeq_Neurological	16	AGRN	chr1	981344	981468	1	125	125	0	1
Ion_AmpliSeq_Neurological	17	AGRN	chr1	981540	981645	1	106	106	0	1
Ion_AmpliSeq_Neurological	18	AGRN	chr1	981777	982115	3	339	339	0	1
Ion_AmpliSeq_Neurological	19	AGRN	chr1	982200	982337	2	138	138	0	1
Ion_AmpliSeq_Neurological	20	AGRN	chr1	982707	982834	2	128	128	0	1
Ion_AmpliSeq_Neurological	21	AGRN	chr1	982953	983067	3	115	115	0	1
Ion_AmpliSeq_Neurological	22	AGRN	chr1	983156	983275	2	120	120	0	1
Ion_AmpliSeq_Neurological	23	AGRN	chr1	983392	983745	3	354	354	0	1
Ion_AmpliSeq_Neurological	24	AGRN	chr1	984247	984439	2	193	193	0	1
Ion_AmpliSeq_Neurological	25	AGRN	chr1	984616	984831	3	216	216	0	1
Ion_AmpliSeq_Neurological	26	AGRN	chr1	984946	985175	3	230	230	0	1
Ion_AmpliSeq_Neurological	27	AGRN	chr1	985283	985417	2	135	135	0	1
Ion_AmpliSeq_Neurological	28	AGRN	chr1	985613	985709	2	97	97	0	1
Ion_AmpliSeq_Neurological	29	AGRN	chr1	985807	985971	3	165	165	0	1
Ion_AmpliSeq_Neurological	30	AGRN	chr1	986106	986217	1	36	112	76	0.321
Ion_AmpliSeq_Neurological	31	AGRN	chr1	986633	986749	1	117	117	0	1
Ion_AmpliSeq_Neurological	32	AGRN	chr1	986833	987025	2	193	193	0	1
Ion_AmpliSeq_Neurological	33	AGRN	chr1	987108	987195	2	88	88	0	1
Ion_AmpliSeq_Neurological	34	AGRN	chr1	989133	989357	2	225	225	0	1
Ion_AmpliSeq_Neurological	35	AGRN	chr1	989828	989931	1	104	104	0	1
Ion_AmpliSeq_Neurological	36	AGRN	chr1	990204	990361	1	158	158	0	1
Ion_AmpliSeq_Neurological	37	GABRD	chr1	1950863	1950930	0	0	68	68	0
Ion_AmpliSeq_Neurological	38	GABRD	chr1	1956381	1956493	1	113	113	0	1
Ion_AmpliSeq_Neurological	39	GABRD	chr1	1956773	1956840	2	68	68	0	1
Ion_AmpliSeq_Neurological	40	GABRD	chr1	1956957	1957177	3	221	221	0	1
Ion_AmpliSeq_Neurological	41	GABRD	chr1	1959016	1959098	2	83	83	0	1
Ion_AmpliSeq_Neurological	42	GABRD	chr1	1959594	1959731	2	138	138	0	1
Ion_AmpliSeq_Neurological	43	GABRD	chr1	1960550	1960705	2	156	156	0	1
Ion_AmpliSeq_Neurological	44	GABRD	chr1	1960990	1961201	2	212	212	0	1
Ion_AmpliSeq_Neurological	45	GABRD	chr1	1961422	1961721	3	300	300	0	1
Ion_AmpliSeq_Neurological	111	PLEKHG5	chr1	6527623	6527632	1	10	10	0	1
Ion_AmpliSeq_Neurological	112	PLEKHG5	chr1	6527885	6528646	5	762	762	0	1
Ion_AmpliSeq_Neurological	113	PLEKHG5	chr1	6527903	6527958	2	56	56	0	1
Ion_AmpliSeq_Neurological	114	PLEKHG5	chr1	6528159	6528646	3	488	488	0	1
Ion_AmpliSeq_Neurological	115	PLEKHG5	chr1	6529102	6529301	1	200	200	0	1
Ion_AmpliSeq_Neurological	116	PLEKHG5	chr1	6529395	6529510	1	116	116	0	1
Ion_AmpliSeq_Neurological	117	PLEKHG5	chr1	6529604	6529736	2	133	133	0	1
Ion_AmpliSeq_Neurological	118	PLEKHG5	chr1	6530296	6530415	2	120	120	0	1
Ion_AmpliSeq_Neurological	119	PLEKHG5	chr1	6530566	6530703	2	47	138	91	0.341
Ion_AmpliSeq_Neurological	120	PLEKHG5	chr1	6530795	6530944	2	150	150	0	1
Ion_AmpliSeq_Neurological	121	PLEKHG5	chr1	6531050	6531160	1	111	111	0	1
Ion_AmpliSeq_Neurological	122	PLEKHG5	chr1	6531548	6531697	2	150	150	0	1
Ion_AmpliSeq_Neurological	123	PLEKHG5	chr1	6531818	6531868	1	51	51	0	1
Ion_AmpliSeq_Neurological	124	PLEKHG5	chr1	6532587	6532682	1	96	96	0	1
Ion_AmpliSeq_Neurological	125	PLEKHG5	chr1	6533046	6533234	2	189	189	0	1
Ion_AmpliSeq_Neurological	126	PLEKHG5	chr1	6533311	6533514	2	204	204	0	1
Ion_AmpliSeq_Neurological	127	PLEKHG5	chr1	6534073	6534224	2	152	152	0	1
Ion_AmpliSeq_Neurological	128	PLEKHG5	chr1	6534511	6534647	1	137	137	0	1
Ion_AmpliSeq_Neurological	129	PLEKHG5	chr1	6535107	6535198	2	92	92	0	1
Ion_AmpliSeq_Neurological	130	PLEKHG5	chr1	6535522	6535582	1	61	61	0	1
Ion_AmpliSeq_Neurological	131	PLEKHG5	chr1	6535991	6536096	1	106	106	0	1
Ion_AmpliSeq_Neurological	132	PLEKHG5	chr1	6537589	6537631	1	43	43	0	1
Ion_AmpliSeq_Neurological	133	PLEKHG5	chr1	6537589	6537718	1	130	130	0	1
Ion_AmpliSeq_Neurological	134	PLEKHG5	chr1	6545384	6545503	1	120	120	0	1
Ion_AmpliSeq_Neurological	135	PLEKHG5	chr1	6556553	6556629	1	77	77	0	1
Ion_AmpliSeq_Neurological	136	PLEKHG5	chr1	6557019	6557091	2	73	73	0	1
Ion_AmpliSeq_Neurological	137	PLEKHG5	chr1	6557380	6557383	0	0	4	4	0
Ion_AmpliSeq_Neurological	138	PLEKHG5	chr1	6579505	6579571	1	67	67	0	1
Ion_AmpliSeq_Neurological	100001	CAMTA1	chr1	6845591	6845635	1	45	45	0	1
Ion_AmpliSeq_Neurological	100002	CAMTA1	chr1	6880241	6880310	1	70	70	0	1
Ion_AmpliSeq_Neurological	100003	CAMTA1	chr1	6885152	6885270	2	119	119	0	1
Ion_AmpliSeq_Neurological	100004	CAMTA1	chr1	6931817	6931825	1	9	9	0	1
Ion_AmpliSeq_Neurological	100005	CAMTA1	chr1	6947714	6947785	1	72	72	0	1
Ion_AmpliSeq_Neurological	100006	CAMTA1	chr1	7151364	7151431	1	68	68	0	1
Ion_AmpliSeq_Neurological	100007	CAMTA1	chr1	7309551	7309686	1	136	136	0	1
Ion_AmpliSeq_Neurological	100008	CAMTA1	chr1	7527890	7527961	1	72	72	0	1
Ion_AmpliSeq_Neurological	100009	CAMTA1	chr1	7700460	7700613	1	154	154	0	1
Ion_AmpliSeq_Neurological	100010	CAMTA1	chr1	7721786	7721926	2	141	141	0	1
Ion_AmpliSeq_Neurological	100011	CAMTA1	chr1	7723413	7725259	12	1847	1847	0	1
Ion_AmpliSeq_Neurological	100012	CAMTA1	chr1	7730971	7731097	1	127	127	0	1
Ion_AmpliSeq_Neurological	100013	CAMTA1	chr1	7737659	7737793	1	135	135	0	1
Ion_AmpliSeq_Neurological	100014	CAMTA1	chr1	7792508	7792659	1	152	152	0	1
Ion_AmpliSeq_Neurological	100015	CAMTA1	chr1	7796404	7796600	2	197	197	0	1
Ion_AmpliSeq_Neurological	100016	CAMTA1	chr1	7796991	7797069	1	79	79	0	1
Ion_AmpliSeq_Neurological	100017	CAMTA1	chr1	7797315	7797630	2	316	316	0	1
Ion_AmpliSeq_Neurological	100018	CAMTA1	chr1	7798019	7798542	3	524	524	0	1
Ion_AmpliSeq_Neurological	100019	CAMTA1	chr1	7804895	7805082	2	188	188	0	1
Ion_AmpliSeq_Neurological	100020	CAMTA1	chr1	7805905	7806151	2	247	247	0	1
Ion_AmpliSeq_Neurological	100021	CAMTA1	chr1	7807770	7807841	1	72	72	0	1
Ion_AmpliSeq_Neurological	100022	CAMTA1	chr1	7811259	7811452	1	194	194	0	1
Ion_AmpliSeq_Neurological	100023	CAMTA1	chr1	7812519	7812593	1	75	75	0	1
Ion_AmpliSeq_Neurological	100024	CAMTA1	chr1	7815698	7815728	1	31	31	0	1
Ion_AmpliSeq_Neurological	100025	CAMTA1	chr1	7826519	7826551	1	33	33	0	1
Ion_AmpliSeq_Neurological	hs372	PARK7	chr1	8021916	8021922	1	7	7	0	1
Ion_AmpliSeq_Neurological	164	PARK7	chr1	8022846	8022935	1	90	90	0	1
Ion_AmpliSeq_Neurological	165	PARK7	chr1	8025384	8025485	1	102	102	0	1
Ion_AmpliSeq_Neurological	166	PARK7	chr1	8029405	8029464	1	60	60	0	1
Ion_AmpliSeq_Neurological	167	PARK7	chr1	8030954	8031023	1	70	70	0	1
Ion_AmpliSeq_Neurological	168	PARK7	chr1	8037712	8037798	1	75	87	12	0.862
Ion_AmpliSeq_Neurological	169	PARK7	chr1	8044954	8045114	1	161	161	0	1
Ion_AmpliSeq_Neurological	100026	KIF1B	chr1	10292387	10292492	1	106	106	0	1
Ion_AmpliSeq_Neurological	100027	KIF1B	chr1	10316305	10316381	1	77	77	0	1
Ion_AmpliSeq_Neurological	100028	KIF1B	chr1	10318551	10318730	3	180	180	0	1
Ion_AmpliSeq_Neurological	100029	KIF1B	chr1	10321963	10322028	1	66	66	0	1
Ion_AmpliSeq_Neurological	100030	KIF1B	chr1	10327438	10327616	2	179	179	0	1
Ion_AmpliSeq_Neurological	100031	KIF1B	chr1	10328210	10328321	1	112	112	0	1
Ion_AmpliSeq_Neurological	100032	KIF1B	chr1	10331560	10331637	1	78	78	0	1
Ion_AmpliSeq_Neurological	100033	KIF1B	chr1	10332299	10332364	1	66	66	0	1
Ion_AmpliSeq_Neurological	100034	KIF1B	chr1	10335486	10335561	1	76	76	0	1
Ion_AmpliSeq_Neurological	100035	KIF1B	chr1	10336379	10336457	1	79	79	0	1
Ion_AmpliSeq_Neurological	100036	KIF1B	chr1	10338044	10338186	1	143	143	0	1
Ion_AmpliSeq_Neurological	100037	KIF1B	chr1	10342458	10342591	2	134	134	0	1
Ion_AmpliSeq_Neurological	100038	KIF1B	chr1	10351140	10351219	1	80	80	0	1
Ion_AmpliSeq_Neurological	100039	KIF1B	chr1	10352105	10352180	1	76	76	0	1
Ion_AmpliSeq_Neurological	100040	KIF1B	chr1	10355144	10355223	1	80	80	0	1
Ion_AmpliSeq_Neurological	100041	KIF1B	chr1	10355718	10355824	1	107	107	0	1
Ion_AmpliSeq_Neurological	100042	KIF1B	chr1	10356640	10356723	1	84	84	0	1
Ion_AmpliSeq_Neurological	100043	KIF1B	chr1	10356955	10357135	2	181	181	0	1
Ion_AmpliSeq_Neurological	100044	KIF1B	chr1	10357232	10357304	1	57	73	16	0.781
Ion_AmpliSeq_Neurological	100045	KIF1B	chr1	10363221	10364705	9	1485	1485	0	1
Ion_AmpliSeq_Neurological	100046	KIF1B	chr1	10380101	10380194	2	94	94	0	1
Ion_AmpliSeq_Neurological	100047	KIF1B	chr1	10381767	10381915	2	149	149	0	1
Ion_AmpliSeq_Neurological	100048	KIF1B	chr1	10383942	10384120	2	179	179	0	1
Ion_AmpliSeq_Neurological	100049	KIF1B	chr1	10384816	10384953	2	138	138	0	1
Ion_AmpliSeq_Neurological	100050	KIF1B	chr1	10386169	10386417	2	249	249	0	1
Ion_AmpliSeq_Neurological	100051	KIF1B	chr1	10394578	10394696	1	119	119	0	1
Ion_AmpliSeq_Neurological	100052	KIF1B	chr1	10396715	10396800	1	86	86	0	1
Ion_AmpliSeq_Neurological	100053	KIF1B	chr1	10397132	10397261	2	130	130	0	1
Ion_AmpliSeq_Neurological	100054	KIF1B	chr1	10397429	10397591	1	163	163	0	1
Ion_AmpliSeq_Neurological	100055	KIF1B	chr1	10399827	10399917	1	91	91	0	1
Ion_AmpliSeq_Neurological	100056	KIF1B	chr1	10402108	10402226	1	119	119	0	1
Ion_AmpliSeq_Neurological	100057	KIF1B	chr1	10403290	10403345	1	56	56	0	1
Ion_AmpliSeq_Neurological	100058	KIF1B	chr1	10405903	10406011	1	109	109	0	1
Ion_AmpliSeq_Neurological	100059	KIF1B	chr1	10407819	10407885	1	67	67	0	1
Ion_AmpliSeq_Neurological	100060	KIF1B	chr1	10408707	10408791	1	85	85	0	1
Ion_AmpliSeq_Neurological	100061	KIF1B	chr1	10412689	10412794	1	106	106	0	1
Ion_AmpliSeq_Neurological	100062	KIF1B	chr1	10420987	10421101	1	115	115	0	1
Ion_AmpliSeq_Neurological	100063	KIF1B	chr1	10421750	10421883	1	134	134	0	1
Ion_AmpliSeq_Neurological	100064	KIF1B	chr1	10423341	10423402	1	62	62	0	1
Ion_AmpliSeq_Neurological	100065	KIF1B	chr1	10425158	10425303	2	146	146	0	1
Ion_AmpliSeq_Neurological	100066	KIF1B	chr1	10425467	10425706	2	240	240	0	1
Ion_AmpliSeq_Neurological	100067	KIF1B	chr1	10428525	10428596	1	72	72	0	1
Ion_AmpliSeq_Neurological	100068	KIF1B	chr1	10431199	10431320	1	122	122	0	1
Ion_AmpliSeq_Neurological	100069	KIF1B	chr1	10434374	10434523	1	150	150	0	1
Ion_AmpliSeq_Neurological	100070	KIF1B	chr1	10434912	10435104	2	193	193	0	1
Ion_AmpliSeq_Neurological	100071	KIF1B	chr1	10435313	10435431	1	119	119	0	1
Ion_AmpliSeq_Neurological	100072	KIF1B	chr1	10436603	10436645	1	43	43	0	1
Ion_AmpliSeq_Neurological	249	PEX14	chr1	10535024	10535059	1	36	36	0	1
Ion_AmpliSeq_Neurological	250	PEX14	chr1	10555331	10555378	1	48	48	0	1
Ion_AmpliSeq_Neurological	251	PEX14	chr1	10596270	10596354	1	85	85	0	1
Ion_AmpliSeq_Neurological	252	PEX14	chr1	10659295	10659423	1	129	129	0	1
Ion_AmpliSeq_Neurological	253	PEX14	chr1	10678389	10678474	1	86	86	0	1
Ion_AmpliSeq_Neurological	254	PEX14	chr1	10683076	10683178	1	103	103	0	1
Ion_AmpliSeq_Neurological	255	PEX14	chr1	10684397	10684494	1	98	98	0	1
Ion_AmpliSeq_Neurological	256	PEX14	chr1	10687329	10687420	2	92	92	0	1
Ion_AmpliSeq_Neurological	257	PEX14	chr1	10689588	10690044	4	457	457	0	1
Ion_AmpliSeq_Neurological	100073	TARDBP	chr1	11073785	11074022	2	238	238	0	1
Ion_AmpliSeq_Neurological	100074	TARDBP	chr1	11076901	11077064	1	164	164	0	1
Ion_AmpliSeq_Neurological	100075	TARDBP	chr1	11078790	11078930	1	141	141	0	1
Ion_AmpliSeq_Neurological	100076	TARDBP	chr1	11080486	11080656	2	171	171	0	1
Ion_AmpliSeq_Neurological	100077	TARDBP	chr1	11082181	11082711	4	531	531	0	1
Ion_AmpliSeq_Neurological	100078	ATP13A2	chr1	17312480	17312853	3	374	374	0	1
Ion_AmpliSeq_Neurological	100079	ATP13A2	chr1	17312716	17312853	2	138	138	0	1
Ion_AmpliSeq_Neurological	100080	ATP13A2	chr1	17312958	17313127	2	170	170	0	1
Ion_AmpliSeq_Neurological	100081	ATP13A2	chr1	17313300	17313451	2	152	152	0	1
Ion_AmpliSeq_Neurological	100082	ATP13A2	chr1	17313541	17313764	2	224	224	0	1
Ion_AmpliSeq_Neurological	100083	ATP13A2	chr1	17314633	17314729	1	97	97	0	1
Ion_AmpliSeq_Neurological	100084	ATP13A2	chr1	17314817	17314969	1	153	153	0	1
Ion_AmpliSeq_Neurological	100085	ATP13A2	chr1	17316186	17316265	2	80	80	0	1
Ion_AmpliSeq_Neurological	100086	ATP13A2	chr1	17316382	17316498	2	117	117	0	1
Ion_AmpliSeq_Neurological	100087	ATP13A2	chr1	17316622	17316782	1	161	161	0	1
Ion_AmpliSeq_Neurological	100088	ATP13A2	chr1	17318229	17318353	1	125	125	0	1
Ion_AmpliSeq_Neurological	100089	ATP13A2	chr1	17318504	17318624	1	121	121	0	1
Ion_AmpliSeq_Neurological	100090	ATP13A2	chr1	17318738	17318897	3	160	160	0	1
Ion_AmpliSeq_Neurological	100091	ATP13A2	chr1	17318981	17319076	2	96	96	0	1
Ion_AmpliSeq_Neurological	100092	ATP13A2	chr1	17320124	17320330	2	207	207	0	1
Ion_AmpliSeq_Neurological	100093	ATP13A2	chr1	17322471	17322659	2	189	189	0	1
Ion_AmpliSeq_Neurological	100094	ATP13A2	chr1	17322749	17322795	2	47	47	0	1
Ion_AmpliSeq_Neurological	100095	ATP13A2	chr1	17322881	17322991	2	111	111	0	1
Ion_AmpliSeq_Neurological	100096	ATP13A2	chr1	17323515	17323670	1	156	156	0	1
Ion_AmpliSeq_Neurological	100097	ATP13A2	chr1	17326506	17326637	2	132	132	0	1
Ion_AmpliSeq_Neurological	100098	ATP13A2	chr1	17326741	17326807	1	67	67	0	1
Ion_AmpliSeq_Neurological	100099	ATP13A2	chr1	17326895	17327029	2	135	135	0	1
Ion_AmpliSeq_Neurological	100100	ATP13A2	chr1	17328529	17328598	1	70	70	0	1
Ion_AmpliSeq_Neurological	100101	ATP13A2	chr1	17328791	17328868	2	78	78	0	1
Ion_AmpliSeq_Neurological	100102	ATP13A2	chr1	17330827	17330906	1	80	80	0	1
Ion_AmpliSeq_Neurological	100103	ATP13A2	chr1	17331187	17331316	2	130	130	0	1
Ion_AmpliSeq_Neurological	100104	ATP13A2	chr1	17331202	17331316	2	115	115	0	1
Ion_AmpliSeq_Neurological	100105	ATP13A2	chr1	17331509	17331567	1	59	59	0	1
Ion_AmpliSeq_Neurological	100106	ATP13A2	chr1	17331869	17332051	1	183	183	0	1
Ion_AmpliSeq_Neurological	100107	ATP13A2	chr1	17332179	17332273	1	95	95	0	1
Ion_AmpliSeq_Neurological	100108	ATP13A2	chr1	17338224	17338233	0	0	10	10	0
Ion_AmpliSeq_Neurological	469	PINK1	chr1	20960042	20960428	3	387	387	0	1
Ion_AmpliSeq_Neurological	470	PINK1	chr1	20964335	20964622	2	288	288	0	1
Ion_AmpliSeq_Neurological	471	PINK1	chr1	20966385	20966485	2	101	101	0	1
Ion_AmpliSeq_Neurological	472	PINK1	chr1	20970983	20971165	1	183	183	0	1
Ion_AmpliSeq_Neurological	473	PINK1	chr1	20972053	20972216	1	164	164	0	1
Ion_AmpliSeq_Neurological	474	PINK1	chr1	20974998	20975125	1	128	128	0	1
Ion_AmpliSeq_Neurological	475	PINK1	chr1	20975488	20975724	2	237	237	0	1
Ion_AmpliSeq_Neurological	476	PINK1	chr1	20976927	20977184	2	258	258	0	1
Ion_AmpliSeq_Neurological	100109	ZBTB40	chr1	22816442	22817138	4	697	697	0	1
Ion_AmpliSeq_Neurological	100110	ZBTB40	chr1	22817893	22818026	1	134	134	0	1
Ion_AmpliSeq_Neurological	100111	ZBTB40	chr1	22827985	22828177	1	193	193	0	1
Ion_AmpliSeq_Neurological	100112	ZBTB40	chr1	22828792	22828934	1	143	143	0	1
Ion_AmpliSeq_Neurological	100113	ZBTB40	chr1	22832542	22832734	1	193	193	0	1
Ion_AmpliSeq_Neurological	100114	ZBTB40	chr1	22834494	22834630	2	137	137	0	1
Ion_AmpliSeq_Neurological	100115	ZBTB40	chr1	22835023	22835224	2	202	202	0	1
Ion_AmpliSeq_Neurological	100116	ZBTB40	chr1	22835593	22835726	1	134	134	0	1
Ion_AmpliSeq_Neurological	100117	ZBTB40	chr1	22837672	22837840	1	169	169	0	1
Ion_AmpliSeq_Neurological	100118	ZBTB40	chr1	22838169	22838627	3	459	459	0	1
Ion_AmpliSeq_Neurological	100119	ZBTB40	chr1	22839417	22839623	2	207	207	0	1
Ion_AmpliSeq_Neurological	100120	ZBTB40	chr1	22843793	22843957	1	165	165	0	1
Ion_AmpliSeq_Neurological	100121	ZBTB40	chr1	22846554	22846768	2	215	215	0	1
Ion_AmpliSeq_Neurological	100122	ZBTB40	chr1	22847989	22848151	1	163	163	0	1
Ion_AmpliSeq_Neurological	100123	ZBTB40	chr1	22848870	22848956	2	87	87	0	1
Ion_AmpliSeq_Neurological	100124	ZBTB40	chr1	22850711	22850937	2	227	227	0	1
Ion_AmpliSeq_Neurological	100125	ZBTB40	chr1	22852695	22852889	2	195	195	0	1
Ion_AmpliSeq_Neurological	714	SEPN1	chr1	26126722	26126904	1	81	183	102	0.443
Ion_AmpliSeq_Neurological	715	SEPN1	chr1	26127534	26127651	1	118	118	0	1
Ion_AmpliSeq_Neurological	716	SEPN1	chr1	26128507	26128608	1	102	102	0	1
Ion_AmpliSeq_Neurological	717	SEPN1	chr1	26131633	26131766	1	134	134	0	1
Ion_AmpliSeq_Neurological	718	SEPN1	chr1	26135071	26135280	2	210	210	0	1
Ion_AmpliSeq_Neurological	719	SEPN1	chr1	26135517	26135641	1	125	125	0	1
Ion_AmpliSeq_Neurological	720	SEPN1	chr1	26136174	26136311	1	138	138	0	1
Ion_AmpliSeq_Neurological	721	SEPN1	chr1	26137945	26138026	1	82	82	0	1
Ion_AmpliSeq_Neurological	722	SEPN1	chr1	26138182	26138370	2	189	189	0	1
Ion_AmpliSeq_Neurological	723	SEPN1	chr1	26139178	26139283	1	106	106	0	1
Ion_AmpliSeq_Neurological	724	SEPN1	chr1	26140372	26140484	1	113	113	0	1
Ion_AmpliSeq_Neurological	725	SEPN1	chr1	26140568	26140669	1	102	102	0	1
Ion_AmpliSeq_Neurological	726	SEPN1	chr1	26142039	26142209	2	171	171	0	1
Ion_AmpliSeq_Neurological	100126	CNKSR1	chr1	26504039	26504090	1	52	52	0	1
Ion_AmpliSeq_Neurological	100127	CNKSR1	chr1	26506944	26507101	2	158	158	0	1
Ion_AmpliSeq_Neurological	100128	CNKSR1	chr1	26507206	26507387	2	182	182	0	1
Ion_AmpliSeq_Neurological	100129	CNKSR1	chr1	26508348	26508432	1	85	85	0	1
Ion_AmpliSeq_Neurological	100130	CNKSR1	chr1	26508852	26508893	1	42	42	0	1
Ion_AmpliSeq_Neurological	100131	CNKSR1	chr1	26508971	26509075	1	105	105	0	1
Ion_AmpliSeq_Neurological	100132	CNKSR1	chr1	26509688	26509747	1	60	60	0	1
Ion_AmpliSeq_Neurological	100133	CNKSR1	chr1	26509837	26509905	1	69	69	0	1
Ion_AmpliSeq_Neurological	100134	CNKSR1	chr1	26510220	26510321	1	102	102	0	1
Ion_AmpliSeq_Neurological	100135	CNKSR1	chr1	26510562	26510632	1	71	71	0	1
Ion_AmpliSeq_Neurological	100136	CNKSR1	chr1	26510705	26510778	1	74	74	0	1
Ion_AmpliSeq_Neurological	100137	CNKSR1	chr1	26510892	26510998	2	107	107	0	1
Ion_AmpliSeq_Neurological	100138	CNKSR1	chr1	26511076	26511103	1	28	28	0	1
Ion_AmpliSeq_Neurological	100139	CNKSR1	chr1	26511505	26511677	2	173	173	0	1
Ion_AmpliSeq_Neurological	100140	CNKSR1	chr1	26513659	26513732	2	74	74	0	1
Ion_AmpliSeq_Neurological	100141	CNKSR1	chr1	26513902	26513973	2	72	72	0	1
Ion_AmpliSeq_Neurological	100142	CNKSR1	chr1	26514725	26514798	1	74	74	0	1
Ion_AmpliSeq_Neurological	100143	CNKSR1	chr1	26514933	26514994	1	62	62	0	1
Ion_AmpliSeq_Neurological	100144	CNKSR1	chr1	26515089	26515188	2	100	100	0	1
Ion_AmpliSeq_Neurological	100145	CNKSR1	chr1	26515263	26515444	1	182	182	0	1
Ion_AmpliSeq_Neurological	100146	CNKSR1	chr1	26515770	26516039	2	270	270	0	1
Ion_AmpliSeq_Neurological	765	ARID1A	chr1	27022895	27024031	6	913	1137	224	0.803
Ion_AmpliSeq_Neurological	766	ARID1A	chr1	27056142	27056354	2	213	213	0	1
Ion_AmpliSeq_Neurological	767	ARID1A	chr1	27057643	27058095	3	453	453	0	1
Ion_AmpliSeq_Neurological	768	ARID1A	chr1	27059167	27059283	1	117	117	0	1
Ion_AmpliSeq_Neurological	769	ARID1A	chr1	27087347	27087587	2	241	241	0	1
Ion_AmpliSeq_Neurological	770	ARID1A	chr1	27087875	27087964	1	90	90	0	1
Ion_AmpliSeq_Neurological	771	ARID1A	chr1	27088643	27088810	1	168	168	0	1
Ion_AmpliSeq_Neurological	772	ARID1A	chr1	27089464	27089776	2	313	313	0	1
Ion_AmpliSeq_Neurological	773	ARID1A	chr1	27092712	27092857	2	146	146	0	1
Ion_AmpliSeq_Neurological	774	ARID1A	chr1	27092948	27093057	1	110	110	0	1
Ion_AmpliSeq_Neurological	775	ARID1A	chr1	27094281	27094490	2	210	210	0	1
Ion_AmpliSeq_Neurological	776	ARID1A	chr1	27097610	27097817	2	208	208	0	1
Ion_AmpliSeq_Neurological	777	ARID1A	chr1	27098991	27099123	1	133	133	0	1
Ion_AmpliSeq_Neurological	778	ARID1A	chr1	27099303	27099478	2	176	176	0	1
Ion_AmpliSeq_Neurological	779	ARID1A	chr1	27099837	27099987	1	151	151	0	1
Ion_AmpliSeq_Neurological	780	ARID1A	chr1	27100071	27100208	1	138	138	0	1
Ion_AmpliSeq_Neurological	781	ARID1A	chr1	27100293	27100389	1	97	97	0	1
Ion_AmpliSeq_Neurological	782	ARID1A	chr1	27100820	27101711	5	892	892	0	1
Ion_AmpliSeq_Neurological	783	ARID1A	chr1	27101471	27101711	2	241	241	0	1
Ion_AmpliSeq_Neurological	784	ARID1A	chr1	27102068	27102198	1	131	131	0	1
Ion_AmpliSeq_Neurological	785	ARID1A	chr1	27105514	27107247	9	1734	1734	0	1
Ion_AmpliSeq_Neurological	100147	HDAC1	chr1	32757771	32757819	1	49	49	0	1
Ion_AmpliSeq_Neurological	100148	HDAC1	chr1	32768222	32768334	1	113	113	0	1
Ion_AmpliSeq_Neurological	100149	HDAC1	chr1	32782266	32782383	1	118	118	0	1
Ion_AmpliSeq_Neurological	100150	HDAC1	chr1	32790080	32790154	1	75	75	0	1
Ion_AmpliSeq_Neurological	100151	HDAC1	chr1	32792540	32792678	1	139	139	0	1
Ion_AmpliSeq_Neurological	100152	HDAC1	chr1	32793137	32793278	2	142	142	0	1
Ion_AmpliSeq_Neurological	100153	HDAC1	chr1	32794669	32794761	1	93	93	0	1
Ion_AmpliSeq_Neurological	100154	HDAC1	chr1	32796179	32796287	1	109	109	0	1
Ion_AmpliSeq_Neurological	100155	HDAC1	chr1	32796369	32796509	1	141	141	0	1
Ion_AmpliSeq_Neurological	100156	HDAC1	chr1	32797075	32797183	1	109	109	0	1
Ion_AmpliSeq_Neurological	100157	HDAC1	chr1	32797277	32797407	1	131	131	0	1
Ion_AmpliSeq_Neurological	100158	HDAC1	chr1	32797691	32797843	1	153	153	0	1
Ion_AmpliSeq_Neurological	100159	HDAC1	chr1	32798302	32798350	1	49	49	0	1
Ion_AmpliSeq_Neurological	100160	HDAC1	chr1	32798618	32798645	1	28	28	0	1
Ion_AmpliSeq_Neurological	100161	YARS	chr1	33241582	33241692	1	111	111	0	1
Ion_AmpliSeq_Neurological	100162	YARS	chr1	33244983	33245124	1	142	142	0	1
Ion_AmpliSeq_Neurological	100163	YARS	chr1	33245686	33245879	2	194	194	0	1
Ion_AmpliSeq_Neurological	100164	YARS	chr1	33246649	33246746	2	98	98	0	1
Ion_AmpliSeq_Neurological	100165	YARS	chr1	33248005	33248140	1	136	136	0	1
Ion_AmpliSeq_Neurological	100166	YARS	chr1	33251963	33252048	1	86	86	0	1
Ion_AmpliSeq_Neurological	100167	YARS	chr1	33252541	33252676	1	136	136	0	1
Ion_AmpliSeq_Neurological	100168	YARS	chr1	33256763	33256855	1	93	93	0	1
Ion_AmpliSeq_Neurological	100169	YARS	chr1	33263364	33263444	1	81	81	0	1
Ion_AmpliSeq_Neurological	100170	YARS	chr1	33272083	33272212	1	130	130	0	1
Ion_AmpliSeq_Neurological	100171	YARS	chr1	33276192	33276367	2	176	176	0	1
Ion_AmpliSeq_Neurological	100172	YARS	chr1	33276512	33276658	1	147	147	0	1
Ion_AmpliSeq_Neurological	100173	YARS	chr1	33282789	33282845	1	57	57	0	1
Ion_AmpliSeq_Neurological	878	SNIP1	chr1	38003349	38003613	2	265	265	0	1
Ion_AmpliSeq_Neurological	879	SNIP1	chr1	38005758	38006356	4	599	599	0	1
Ion_AmpliSeq_Neurological	880	SNIP1	chr1	38018246	38018348	1	103	103	0	1
Ion_AmpliSeq_Neurological	881	SNIP1	chr1	38019607	38019830	2	224	224	0	1
Ion_AmpliSeq_Neurological	100174	NDUFS5	chr1	39494397	39494612	2	216	216	0	1
Ion_AmpliSeq_Neurological	100175	NDUFS5	chr1	39500064	39500168	1	105	105	0	1
Ion_AmpliSeq_Neurological	100176	PPT1	chr1	40539733	40539855	1	123	123	0	1
Ion_AmpliSeq_Neurological	100177	PPT1	chr1	40542514	40542585	1	72	72	0	1
Ion_AmpliSeq_Neurological	100178	PPT1	chr1	40544232	40544330	1	99	99	0	1
Ion_AmpliSeq_Neurological	100179	PPT1	chr1	40546069	40546159	1	91	91	0	1
Ion_AmpliSeq_Neurological	100180	PPT1	chr1	40555082	40555184	2	103	103	0	1
Ion_AmpliSeq_Neurological	100181	PPT1	chr1	40557001	40557071	1	71	71	0	1
Ion_AmpliSeq_Neurological	100182	PPT1	chr1	40557717	40557844	2	128	128	0	1
Ion_AmpliSeq_Neurological	100183	PPT1	chr1	40558070	40558179	2	110	110	0	1
Ion_AmpliSeq_Neurological	hs388	PPT1	chr1	40558191	40558197	1	7	7	0	1
Ion_AmpliSeq_Neurological	100184	PPT1	chr1	40562787	40562910	1	124	124	0	1
Ion_AmpliSeq_Neurological	100185	SLC2A1	chr1	43392712	43392912	2	201	201	0	1
Ion_AmpliSeq_Neurological	100186	SLC2A1	chr1	43393276	43393479	1	204	204	0	1
Ion_AmpliSeq_Neurological	100187	SLC2A1	chr1	43394603	43394704	1	102	102	0	1
Ion_AmpliSeq_Neurological	100188	SLC2A1	chr1	43394881	43394985	1	105	105	0	1
Ion_AmpliSeq_Neurological	100189	SLC2A1	chr1	43395264	43395451	2	188	188	0	1
Ion_AmpliSeq_Neurological	100190	SLC2A1	chr1	43395544	43395706	2	163	163	0	1
Ion_AmpliSeq_Neurological	100191	SLC2A1	chr1	43396297	43396537	2	241	241	0	1
Ion_AmpliSeq_Neurological	100192	SLC2A1	chr1	43396717	43396877	2	161	161	0	1
Ion_AmpliSeq_Neurological	100193	SLC2A1	chr1	43408897	43408992	1	96	96	0	1
Ion_AmpliSeq_Neurological	100194	SLC2A1	chr1	43424305	43424322	1	18	18	0	1
Ion_AmpliSeq_Neurological	100195	ST3GAL3	chr1	44201934	44202051	2	118	118	0	1
Ion_AmpliSeq_Neurological	100196	ST3GAL3	chr1	44201934	44202096	2	163	163	0	1
Ion_AmpliSeq_Neurological	100197	ST3GAL3	chr1	44257773	44257820	1	48	48	0	1
Ion_AmpliSeq_Neurological	100198	ST3GAL3	chr1	44280563	44280605	1	43	43	0	1
Ion_AmpliSeq_Neurological	100199	ST3GAL3	chr1	44290403	44290564	1	162	162	0	1
Ion_AmpliSeq_Neurological	100200	ST3GAL3	chr1	44303891	44303983	1	93	93	0	1
Ion_AmpliSeq_Neurological	100201	ST3GAL3	chr1	44360055	44360149	1	95	95	0	1
Ion_AmpliSeq_Neurological	100202	ST3GAL3	chr1	44363907	44363970	1	64	64	0	1
Ion_AmpliSeq_Neurological	100203	ST3GAL3	chr1	44364840	44364935	1	96	96	0	1
Ion_AmpliSeq_Neurological	100204	ST3GAL3	chr1	44364840	44364939	1	100	100	0	1
Ion_AmpliSeq_Neurological	100205	ST3GAL3	chr1	44365213	44365399	2	187	187	0	1
Ion_AmpliSeq_Neurological	100206	ST3GAL3	chr1	44386076	44386222	1	147	147	0	1
Ion_AmpliSeq_Neurological	100207	ST3GAL3	chr1	44386166	44386222	1	57	57	0	1
Ion_AmpliSeq_Neurological	100208	ST3GAL3	chr1	44386454	44386600	1	147	147	0	1
Ion_AmpliSeq_Neurological	100209	ST3GAL3	chr1	44395804	44395855	1	52	52	0	1
Ion_AmpliSeq_Neurological	100210	ST3GAL3	chr1	44395804	44395874	1	71	71	0	1
Ion_AmpliSeq_Neurological	100211	ST3GAL3	chr1	44395804	44395893	1	90	90	0	1
Ion_AmpliSeq_Neurological	100212	EIF2B3	chr1	45316623	45316675	1	53	53	0	1
Ion_AmpliSeq_Neurological	100213	EIF2B3	chr1	45316672	45316675	1	4	4	0	1
Ion_AmpliSeq_Neurological	100214	EIF2B3	chr1	45323376	45323479	1	104	104	0	1
Ion_AmpliSeq_Neurological	100215	EIF2B3	chr1	45340313	45340498	2	186	186	0	1
Ion_AmpliSeq_Neurological	100216	EIF2B3	chr1	45340350	45340498	2	149	149	0	1
Ion_AmpliSeq_Neurological	100217	EIF2B3	chr1	45341290	45341367	1	78	78	0	1
Ion_AmpliSeq_Neurological	100218	EIF2B3	chr1	45345490	45345680	1	191	191	0	1
Ion_AmpliSeq_Neurological	100219	EIF2B3	chr1	45347284	45347411	1	128	128	0	1
Ion_AmpliSeq_Neurological	100220	EIF2B3	chr1	45363027	45363116	1	90	90	0	1
Ion_AmpliSeq_Neurological	100221	EIF2B3	chr1	45392300	45392411	1	112	112	0	1
Ion_AmpliSeq_Neurological	100222	EIF2B3	chr1	45407178	45407337	1	160	160	0	1
Ion_AmpliSeq_Neurological	100223	EIF2B3	chr1	45443987	45444132	1	146	146	0	1
Ion_AmpliSeq_Neurological	100224	EIF2B3	chr1	45446693	45446840	2	148	148	0	1
Ion_AmpliSeq_Neurological	100225	POMGNT1	chr1	46654391	46654652	2	262	262	0	1
Ion_AmpliSeq_Neurological	100226	POMGNT1	chr1	46654914	46655029	1	116	116	0	1
Ion_AmpliSeq_Neurological	100227	POMGNT1	chr1	46654942	46655029	1	88	88	0	1
Ion_AmpliSeq_Neurological	100228	POMGNT1	chr1	46655130	46655239	1	110	110	0	1
Ion_AmpliSeq_Neurological	100229	POMGNT1	chr1	46655156	46655239	1	84	84	0	1
Ion_AmpliSeq_Neurological	100230	POMGNT1	chr1	46655526	46655661	1	136	136	0	1
Ion_AmpliSeq_Neurological	100231	POMGNT1	chr1	46656145	46656189	1	45	45	0	1
Ion_AmpliSeq_Neurological	100232	POMGNT1	chr1	46656392	46656456	1	65	65	0	1
Ion_AmpliSeq_Neurological	100233	POMGNT1	chr1	46657770	46657895	1	126	126	0	1
Ion_AmpliSeq_Neurological	100234	POMGNT1	chr1	46657980	46658108	1	129	129	0	1
Ion_AmpliSeq_Neurological	100235	POMGNT1	chr1	46658190	46658262	1	73	73	0	1
Ion_AmpliSeq_Neurological	100236	POMGNT1	chr1	46658572	46658630	2	59	59	0	1
Ion_AmpliSeq_Neurological	100237	POMGNT1	chr1	46658846	46658887	1	42	42	0	1
Ion_AmpliSeq_Neurological	100238	POMGNT1	chr1	46658977	46659060	2	84	84	0	1
Ion_AmpliSeq_Neurological	100239	POMGNT1	chr1	46659236	46659311	2	76	76	0	1
Ion_AmpliSeq_Neurological	100240	POMGNT1	chr1	46659527	46659597	1	71	71	0	1
Ion_AmpliSeq_Neurological	100241	POMGNT1	chr1	46659946	46660073	2	128	128	0	1
Ion_AmpliSeq_Neurological	100242	POMGNT1	chr1	46660225	46660323	2	99	99	0	1
Ion_AmpliSeq_Neurological	100243	POMGNT1	chr1	46660516	46660633	1	118	118	0	1
Ion_AmpliSeq_Neurological	100244	POMGNT1	chr1	46661483	46661596	2	114	114	0	1
Ion_AmpliSeq_Neurological	100245	POMGNT1	chr1	46661684	46661749	1	66	66	0	1
Ion_AmpliSeq_Neurological	100246	POMGNT1	chr1	46662403	46662521	1	119	119	0	1
Ion_AmpliSeq_Neurological	100247	POMGNT1	chr1	46662642	46662756	1	115	115	0	1
Ion_AmpliSeq_Neurological	100248	POMGNT1	chr1	46663374	46663493	1	120	120	0	1
Ion_AmpliSeq_Neurological	100249	STIL	chr1	47716808	47717594	5	787	787	0	1
Ion_AmpliSeq_Neurological	100250	STIL	chr1	47725961	47726211	2	251	251	0	1
Ion_AmpliSeq_Neurological	100251	STIL	chr1	47728575	47728785	2	211	211	0	1
Ion_AmpliSeq_Neurological	100252	STIL	chr1	47728575	47728788	2	214	214	0	1
Ion_AmpliSeq_Neurological	100253	STIL	chr1	47735307	47735538	2	232	232	0	1
Ion_AmpliSeq_Neurological	100254	STIL	chr1	47737748	47737913	2	166	166	0	1
Ion_AmpliSeq_Neurological	100255	STIL	chr1	47745913	47746881	5	969	969	0	1
Ion_AmpliSeq_Neurological	100256	STIL	chr1	47748017	47748131	1	115	115	0	1
Ion_AmpliSeq_Neurological	100257	STIL	chr1	47753223	47753332	2	110	110	0	1
Ion_AmpliSeq_Neurological	100258	STIL	chr1	47755107	47755257	1	151	151	0	1
Ion_AmpliSeq_Neurological	100259	STIL	chr1	47759130	47759216	2	87	87	0	1
Ion_AmpliSeq_Neurological	100260	STIL	chr1	47761437	47761520	1	84	84	0	1
Ion_AmpliSeq_Neurological	100261	STIL	chr1	47765577	47765824	2	248	248	0	1
Ion_AmpliSeq_Neurological	100262	STIL	chr1	47767233	47767420	2	188	188	0	1
Ion_AmpliSeq_Neurological	100263	STIL	chr1	47767906	47768018	1	113	113	0	1
Ion_AmpliSeq_Neurological	100264	STIL	chr1	47770561	47770668	1	108	108	0	1
Ion_AmpliSeq_Neurological	100265	STIL	chr1	47775948	47775991	1	44	44	0	1
Ion_AmpliSeq_Neurological	100266	ORC1	chr1	52838853	52839047	1	195	195	0	1
Ion_AmpliSeq_Neurological	100267	ORC1	chr1	52840482	52840569	1	88	88	0	1
Ion_AmpliSeq_Neurological	100268	ORC1	chr1	52841102	52841271	1	170	170	0	1
Ion_AmpliSeq_Neurological	100269	ORC1	chr1	52847314	52847433	1	120	120	0	1
Ion_AmpliSeq_Neurological	100270	ORC1	chr1	52849092	52849241	1	150	150	0	1
Ion_AmpliSeq_Neurological	100271	ORC1	chr1	52849502	52849609	1	108	108	0	1
Ion_AmpliSeq_Neurological	100272	ORC1	chr1	52850222	52850393	1	172	172	0	1
Ion_AmpliSeq_Neurological	100273	ORC1	chr1	52850833	52850934	1	102	102	0	1
Ion_AmpliSeq_Neurological	100274	ORC1	chr1	52851524	52851621	1	98	98	0	1
Ion_AmpliSeq_Neurological	100275	ORC1	chr1	52854114	52854309	2	196	196	0	1
Ion_AmpliSeq_Neurological	100276	ORC1	chr1	52854129	52854309	2	181	181	0	1
Ion_AmpliSeq_Neurological	100277	ORC1	chr1	52854889	52854993	1	105	105	0	1
Ion_AmpliSeq_Neurological	100278	ORC1	chr1	52859115	52859475	2	361	361	0	1
Ion_AmpliSeq_Neurological	100279	ORC1	chr1	52861718	52862036	3	319	319	0	1
Ion_AmpliSeq_Neurological	100280	ORC1	chr1	52863357	52863535	1	179	179	0	1
Ion_AmpliSeq_Neurological	100281	ORC1	chr1	52867034	52867161	1	128	128	0	1
Ion_AmpliSeq_Neurological	100282	ORC1	chr1	52867801	52867895	1	95	95	0	1
Ion_AmpliSeq_Neurological	100283	DPYD	chr1	97544532	97544702	1	171	171	0	1
Ion_AmpliSeq_Neurological	100284	DPYD	chr1	97547886	97548026	1	141	141	0	1
Ion_AmpliSeq_Neurological	100285	DPYD	chr1	97564045	97564188	2	144	144	0	1
Ion_AmpliSeq_Neurological	100286	DPYD	chr1	97658625	97658804	1	180	180	0	1
Ion_AmpliSeq_Neurological	100287	DPYD	chr1	97700408	97700550	1	143	143	0	1
Ion_AmpliSeq_Neurological	100288	DPYD	chr1	97770815	97770934	1	120	120	0	1
Ion_AmpliSeq_Neurological	100289	DPYD	chr1	97771733	97771853	1	121	121	0	1
Ion_AmpliSeq_Neurological	100290	DPYD	chr1	97839117	97839200	1	84	84	0	1
Ion_AmpliSeq_Neurological	100291	DPYD	chr1	97847949	97848017	2	69	69	0	1
Ion_AmpliSeq_Neurological	100292	DPYD	chr1	97915615	97915779	1	165	165	0	1
Ion_AmpliSeq_Neurological	100293	DPYD	chr1	97981282	97981497	2	216	216	0	1
Ion_AmpliSeq_Neurological	100294	DPYD	chr1	98015116	98015300	2	185	185	0	1
Ion_AmpliSeq_Neurological	100295	DPYD	chr1	98039316	98039526	2	211	211	0	1
Ion_AmpliSeq_Neurological	100296	DPYD	chr1	98058774	98058943	2	170	170	0	1
Ion_AmpliSeq_Neurological	100297	DPYD	chr1	98060615	98060722	2	108	108	0	1
Ion_AmpliSeq_Neurological	100298	DPYD	chr1	98144651	98144738	1	88	88	0	1
Ion_AmpliSeq_Neurological	100299	DPYD	chr1	98157273	98157354	1	82	82	0	1
Ion_AmpliSeq_Neurological	100300	DPYD	chr1	98164907	98165103	2	197	197	0	1
Ion_AmpliSeq_Neurological	100301	DPYD	chr1	98186444	98186482	1	39	39	0	1
Ion_AmpliSeq_Neurological	100302	DPYD	chr1	98187066	98187227	2	162	162	0	1
Ion_AmpliSeq_Neurological	100303	DPYD	chr1	98205948	98206035	1	88	88	0	1
Ion_AmpliSeq_Neurological	100304	DPYD	chr1	98293670	98293752	1	83	83	0	1
Ion_AmpliSeq_Neurological	100305	DPYD	chr1	98348820	98348930	1	111	111	0	1
Ion_AmpliSeq_Neurological	100306	DPYD	chr1	98386440	98386478	1	39	39	0	1
Ion_AmpliSeq_Neurological	1749	AP4B1	chr1	114437687	114438114	3	428	428	0	1
Ion_AmpliSeq_Neurological	1750	AP4B1	chr1	114438379	114438660	2	282	282	0	1
Ion_AmpliSeq_Neurological	1751	AP4B1	chr1	114438880	114439087	2	208	208	0	1
Ion_AmpliSeq_Neurological	1752	AP4B1	chr1	114440462	114440565	1	104	104	0	1
Ion_AmpliSeq_Neurological	1753	AP4B1	chr1	114441340	114441423	1	84	84	0	1
Ion_AmpliSeq_Neurological	1754	AP4B1	chr1	114442526	114443022	3	497	497	0	1
Ion_AmpliSeq_Neurological	1755	AP4B1	chr1	114443858	114444005	1	148	148	0	1
Ion_AmpliSeq_Neurological	1756	AP4B1	chr1	114444377	114444507	1	131	131	0	1
Ion_AmpliSeq_Neurological	1757	AP4B1	chr1	114445260	114445300	2	41	41	0	1
Ion_AmpliSeq_Neurological	1758	AP4B1	chr1	114445260	114445484	2	225	225	0	1
Ion_AmpliSeq_Neurological	1759	AP4B1	chr1	114447227	114447339	1	113	113	0	1
Ion_AmpliSeq_Neurological	100307	AMPD1	chr1	115215735	115215893	1	159	159	0	1
Ion_AmpliSeq_Neurological	100308	AMPD1	chr1	115216260	115216370	2	111	111	0	1
Ion_AmpliSeq_Neurological	100309	AMPD1	chr1	115216530	115216703	2	174	174	0	1
Ion_AmpliSeq_Neurological	100310	AMPD1	chr1	115217373	115217493	1	121	121	0	1
Ion_AmpliSeq_Neurological	100311	AMPD1	chr1	115218151	115218314	2	164	164	0	1
Ion_AmpliSeq_Neurological	100312	AMPD1	chr1	115218498	115218624	1	127	127	0	1
Ion_AmpliSeq_Neurological	100313	AMPD1	chr1	115219972	115220135	1	164	164	0	1
Ion_AmpliSeq_Neurological	100314	AMPD1	chr1	115220531	115220662	1	132	132	0	1
Ion_AmpliSeq_Neurological	100315	AMPD1	chr1	115220954	115221148	2	195	195	0	1
Ion_AmpliSeq_Neurological	100316	AMPD1	chr1	115222200	115222329	1	130	130	0	1
Ion_AmpliSeq_Neurological	100317	AMPD1	chr1	115222880	115223099	2	220	220	0	1
Ion_AmpliSeq_Neurological	100318	AMPD1	chr1	115226820	115226985	2	166	166	0	1
Ion_AmpliSeq_Neurological	100319	AMPD1	chr1	115229366	115229531	1	166	166	0	1
Ion_AmpliSeq_Neurological	100320	AMPD1	chr1	115231182	115231362	2	181	181	0	1
Ion_AmpliSeq_Neurological	100321	AMPD1	chr1	115236057	115236068	1	12	12	0	1
Ion_AmpliSeq_Neurological	100322	AMPD1	chr1	115238071	115238191	1	121	121	0	1
Ion_AmpliSeq_Neurological	100323	NGF	chr1	115828691	115829416	4	726	726	0	1
Ion_AmpliSeq_Neurological	100324	VANGL1	chr1	116194035	116194105	1	71	71	0	1
Ion_AmpliSeq_Neurological	100325	VANGL1	chr1	116202262	116202388	1	127	127	0	1
Ion_AmpliSeq_Neurological	100326	VANGL1	chr1	116202262	116202394	1	133	133	0	1
Ion_AmpliSeq_Neurological	100327	VANGL1	chr1	116206282	116206889	3	608	608	0	1
Ion_AmpliSeq_Neurological	100328	VANGL1	chr1	116224985	116225118	2	134	134	0	1
Ion_AmpliSeq_Neurological	100329	VANGL1	chr1	116226565	116226697	1	133	133	0	1
Ion_AmpliSeq_Neurological	100330	VANGL1	chr1	116227914	116228148	2	235	235	0	1
Ion_AmpliSeq_Neurological	100331	VANGL1	chr1	116233740	116234000	2	261	261	0	1
Ion_AmpliSeq_Neurological	1853	PHGDH	chr1	120254646	120254783	1	138	138	0	1
Ion_AmpliSeq_Neurological	1854	PHGDH	chr1	120263793	120263944	1	152	152	0	1
Ion_AmpliSeq_Neurological	1855	PHGDH	chr1	120265999	120266064	1	66	66	0	1
Ion_AmpliSeq_Neurological	1856	PHGDH	chr1	120269474	120269528	1	55	55	0	1
Ion_AmpliSeq_Neurological	1857	PHGDH	chr1	120269627	120269725	1	99	99	0	1
Ion_AmpliSeq_Neurological	1858	PHGDH	chr1	120277257	120277389	1	133	133	0	1
Ion_AmpliSeq_Neurological	1859	PHGDH	chr1	120277918	120278066	1	149	149	0	1
Ion_AmpliSeq_Neurological	1860	PHGDH	chr1	120279737	120279889	1	153	153	0	1
Ion_AmpliSeq_Neurological	1861	PHGDH	chr1	120283009	120283141	1	133	133	0	1
Ion_AmpliSeq_Neurological	1862	PHGDH	chr1	120284390	120284520	1	131	131	0	1
Ion_AmpliSeq_Neurological	1863	PHGDH	chr1	120285430	120285667	2	238	238	0	1
Ion_AmpliSeq_Neurological	1864	PHGDH	chr1	120286509	120286663	1	155	155	0	1
Ion_AmpliSeq_Neurological	1997	GATAD2B	chr1	153782653	153782786	1	134	134	0	1
Ion_AmpliSeq_Neurological	1998	GATAD2B	chr1	153784207	153784324	2	118	118	0	1
Ion_AmpliSeq_Neurological	1999	GATAD2B	chr1	153784498	153784608	1	111	111	0	1
Ion_AmpliSeq_Neurological	2000	GATAD2B	chr1	153785726	153785928	2	203	203	0	1
Ion_AmpliSeq_Neurological	2001	GATAD2B	chr1	153788749	153789064	2	316	316	0	1
Ion_AmpliSeq_Neurological	2002	GATAD2B	chr1	153789848	153790018	1	171	171	0	1
Ion_AmpliSeq_Neurological	2003	GATAD2B	chr1	153790516	153790647	1	132	132	0	1
Ion_AmpliSeq_Neurological	2004	GATAD2B	chr1	153791267	153791398	1	132	132	0	1
Ion_AmpliSeq_Neurological	2005	GATAD2B	chr1	153792082	153792211	1	130	130	0	1
Ion_AmpliSeq_Neurological	2006	GATAD2B	chr1	153800489	153800823	2	335	335	0	1
Ion_AmpliSeq_Neurological	2007	TPM3	chr1	154130115	154130197	1	83	83	0	1
Ion_AmpliSeq_Neurological	2008	TPM3	chr1	154131445	154131524	1	80	80	0	1
Ion_AmpliSeq_Neurological	2009	TPM3	chr1	154140413	154140416	1	4	4	0	1
Ion_AmpliSeq_Neurological	2010	TPM3	chr1	154141781	154141859	1	79	79	0	1
Ion_AmpliSeq_Neurological	2011	TPM3	chr1	154142876	154142945	1	70	70	0	1
Ion_AmpliSeq_Neurological	2012	TPM3	chr1	154143125	154143187	1	63	63	0	1
Ion_AmpliSeq_Neurological	2013	TPM3	chr1	154143889	154143964	1	76	76	0	1
Ion_AmpliSeq_Neurological	2014	TPM3	chr1	154144505	154144580	1	76	76	0	1
Ion_AmpliSeq_Neurological	2015	TPM3	chr1	154145384	154145454	1	71	71	0	1
Ion_AmpliSeq_Neurological	2016	TPM3	chr1	154145560	154145677	1	118	118	0	1
Ion_AmpliSeq_Neurological	2017	TPM3	chr1	154148591	154148724	1	134	134	0	1
Ion_AmpliSeq_Neurological	2018	TPM3	chr1	154155464	154155595	1	132	132	0	1
Ion_AmpliSeq_Neurological	2019	TPM3	chr1	154163662	154163787	1	126	126	0	1
Ion_AmpliSeq_Neurological	2020	TPM3	chr1	154164378	154164494	1	117	117	0	1
Ion_AmpliSeq_Neurological	100332	CHRNB2	chr1	154540521	154540584	1	64	64	0	1
Ion_AmpliSeq_Neurological	100333	CHRNB2	chr1	154541938	154542083	1	146	146	0	1
Ion_AmpliSeq_Neurological	100334	CHRNB2	chr1	154542268	154542312	1	45	45	0	1
Ion_AmpliSeq_Neurological	100335	CHRNB2	chr1	154542734	154542843	1	110	110	0	1
Ion_AmpliSeq_Neurological	100336	CHRNB2	chr1	154543665	154544637	6	973	973	0	1
Ion_AmpliSeq_Neurological	100337	CHRNB2	chr1	154548238	154548408	1	171	171	0	1
Ion_AmpliSeq_Neurological	2035	ADAR	chr1	154557282	154557519	2	238	238	0	1
Ion_AmpliSeq_Neurological	2036	ADAR	chr1	154557693	154557820	1	128	128	0	1
Ion_AmpliSeq_Neurological	2037	ADAR	chr1	154558229	154558341	1	113	113	0	1
Ion_AmpliSeq_Neurological	2038	ADAR	chr1	154558657	154558839	1	183	183	0	1
Ion_AmpliSeq_Neurological	2039	ADAR	chr1	154560601	154560734	1	134	134	0	1
Ion_AmpliSeq_Neurological	2040	ADAR	chr1	154561027	154561149	1	123	123	0	1
Ion_AmpliSeq_Neurological	2041	ADAR	chr1	154561845	154561938	1	94	94	0	1
Ion_AmpliSeq_Neurological	2042	ADAR	chr1	154562233	154562404	2	172	172	0	1
Ion_AmpliSeq_Neurological	2043	ADAR	chr1	154562660	154562885	2	226	226	0	1
Ion_AmpliSeq_Neurological	2044	ADAR	chr1	154562738	154562885	1	148	148	0	1
Ion_AmpliSeq_Neurological	2045	ADAR	chr1	154569281	154569414	2	134	134	0	1
Ion_AmpliSeq_Neurological	2046	ADAR	chr1	154569281	154569471	2	191	191	0	1
Ion_AmpliSeq_Neurological	2047	ADAR	chr1	154569599	154569743	1	145	145	0	1
Ion_AmpliSeq_Neurological	2048	ADAR	chr1	154570304	154570452	1	149	149	0	1
Ion_AmpliSeq_Neurological	2049	ADAR	chr1	154570878	154571061	1	184	184	0	1
Ion_AmpliSeq_Neurological	2050	ADAR	chr1	154573517	154574232	4	716	716	0	1
Ion_AmpliSeq_Neurological	2051	ADAR	chr1	154573517	154575102	9	1586	1586	0	1
Ion_AmpliSeq_Neurological	2052	ADAR	chr1	154580468	154580482	1	15	15	0	1
Ion_AmpliSeq_Neurological	100338	GON4L	chr1	155720375	155720524	1	150	150	0	1
Ion_AmpliSeq_Neurological	100339	GON4L	chr1	155721558	155721660	1	103	103	0	1
Ion_AmpliSeq_Neurological	100340	GON4L	chr1	155721751	155722378	3	456	628	172	0.726
Ion_AmpliSeq_Neurological	100341	GON4L	chr1	155722995	155723205	2	211	211	0	1
Ion_AmpliSeq_Neurological	100342	GON4L	chr1	155724166	155724279	1	114	114	0	1
Ion_AmpliSeq_Neurological	100343	GON4L	chr1	155726749	155726868	1	120	120	0	1
Ion_AmpliSeq_Neurological	100344	GON4L	chr1	155726971	155727114	1	144	144	0	1
Ion_AmpliSeq_Neurological	100345	GON4L	chr1	155727682	155727825	1	6	144	138	0.042
Ion_AmpliSeq_Neurological	100346	GON4L	chr1	155730235	155730432	2	198	198	0	1
Ion_AmpliSeq_Neurological	100347	GON4L	chr1	155731981	155732165	1	185	185	0	1
Ion_AmpliSeq_Neurological	100348	GON4L	chr1	155733103	155733355	2	253	253	0	1
Ion_AmpliSeq_Neurological	100349	GON4L	chr1	155734674	155736500	10	1827	1827	0	1
Ion_AmpliSeq_Neurological	100350	GON4L	chr1	155734791	155736500	10	1710	1710	0	1
Ion_AmpliSeq_Neurological	100351	GON4L	chr1	155737216	155737332	1	117	117	0	1
Ion_AmpliSeq_Neurological	100352	GON4L	chr1	155740858	155741008	1	151	151	0	1
Ion_AmpliSeq_Neurological	100353	GON4L	chr1	155742857	155743001	1	145	145	0	1
Ion_AmpliSeq_Neurological	100354	GON4L	chr1	155744793	155744964	2	172	172	0	1
Ion_AmpliSeq_Neurological	100355	GON4L	chr1	155746186	155746272	1	87	87	0	1
Ion_AmpliSeq_Neurological	100356	GON4L	chr1	155747413	155747611	1	199	199	0	1
Ion_AmpliSeq_Neurological	100357	GON4L	chr1	155753777	155753880	1	104	104	0	1
Ion_AmpliSeq_Neurological	100358	GON4L	chr1	155755125	155755165	1	41	41	0	1
Ion_AmpliSeq_Neurological	100359	GON4L	chr1	155764841	155764942	1	102	102	0	1
Ion_AmpliSeq_Neurological	100360	GON4L	chr1	155774740	155774932	2	193	193	0	1
Ion_AmpliSeq_Neurological	100361	GON4L	chr1	155783425	155783595	2	171	171	0	1
Ion_AmpliSeq_Neurological	100362	GON4L	chr1	155784121	155784240	2	120	120	0	1
Ion_AmpliSeq_Neurological	100363	GON4L	chr1	155785596	155785691	1	96	96	0	1
Ion_AmpliSeq_Neurological	100364	GON4L	chr1	155786003	155786053	1	51	51	0	1
Ion_AmpliSeq_Neurological	100365	GON4L	chr1	155790397	155790447	1	51	51	0	1
Ion_AmpliSeq_Neurological	100366	GON4L	chr1	155791265	155791339	1	75	75	0	1
Ion_AmpliSeq_Neurological	100367	GON4L	chr1	155792077	155792267	1	191	191	0	1
Ion_AmpliSeq_Neurological	100368	GON4L	chr1	155796628	155796819	2	192	192	0	1
Ion_AmpliSeq_Neurological	100369	GON4L	chr1	155823067	155823571	3	505	505	0	1
Ion_AmpliSeq_Neurological	100370	LMNA	chr1	156084710	156085065	3	356	356	0	1
Ion_AmpliSeq_Neurological	100371	LMNA	chr1	156095995	156096014	0	0	20	20	0
Ion_AmpliSeq_Neurological	100372	LMNA	chr1	156100408	156100564	1	157	157	0	1
Ion_AmpliSeq_Neurological	100373	LMNA	chr1	156104194	156104319	1	126	126	0	1
Ion_AmpliSeq_Neurological	100374	LMNA	chr1	156104596	156104766	2	171	171	0	1
Ion_AmpliSeq_Neurological	100375	LMNA	chr1	156104978	156105103	1	126	126	0	1
Ion_AmpliSeq_Neurological	100376	LMNA	chr1	156105692	156105912	2	221	221	0	1
Ion_AmpliSeq_Neurological	100377	LMNA	chr1	156106005	156106227	2	223	223	0	1
Ion_AmpliSeq_Neurological	100378	LMNA	chr1	156106712	156106819	2	108	108	0	1
Ion_AmpliSeq_Neurological	100379	LMNA	chr1	156106904	156107023	2	120	120	0	1
Ion_AmpliSeq_Neurological	100380	LMNA	chr1	156107445	156107534	1	90	90	0	1
Ion_AmpliSeq_Neurological	100381	LMNA	chr1	156107445	156107555	1	111	111	0	1
Ion_AmpliSeq_Neurological	100382	LMNA	chr1	156108279	156108548	3	270	270	0	1
Ion_AmpliSeq_Neurological	100383	LMNA	chr1	156108871	156108893	1	23	23	0	1
Ion_AmpliSeq_Neurological	100384	LMNA	chr1	156108871	156108897	1	27	27	0	1
Ion_AmpliSeq_Neurological	100385	LMNA	chr1	156109561	156109630	0	0	70	70	0
Ion_AmpliSeq_Neurological	100386	NTRK1	chr1	156785622	156785630	1	9	9	0	1
Ion_AmpliSeq_Neurological	100387	NTRK1	chr1	156811873	156811985	2	113	113	0	1
Ion_AmpliSeq_Neurological	100388	NTRK1	chr1	156830727	156830938	2	212	212	0	1
Ion_AmpliSeq_Neurological	100389	NTRK1	chr1	156834146	156834220	1	75	75	0	1
Ion_AmpliSeq_Neurological	100390	NTRK1	chr1	156834520	156834591	1	72	72	0	1
Ion_AmpliSeq_Neurological	100391	NTRK1	chr1	156836702	156836770	1	69	69	0	1
Ion_AmpliSeq_Neurological	100392	NTRK1	chr1	156837896	156838041	1	146	146	0	1
Ion_AmpliSeq_Neurological	100393	NTRK1	chr1	156838297	156838439	1	143	143	0	1
Ion_AmpliSeq_Neurological	100394	NTRK1	chr1	156841415	156841547	1	133	133	0	1
Ion_AmpliSeq_Neurological	hs363	NTRK1	chr1	156843389	156843395	1	7	7	0	1
Ion_AmpliSeq_Neurological	100395	NTRK1	chr1	156843425	156843751	3	327	327	0	1
Ion_AmpliSeq_Neurological	100396	NTRK1	chr1	156844175	156844192	1	18	18	0	1
Ion_AmpliSeq_Neurological	100397	NTRK1	chr1	156844363	156844418	1	56	56	0	1
Ion_AmpliSeq_Neurological	100398	NTRK1	chr1	156844698	156844800	1	103	103	0	1
Ion_AmpliSeq_Neurological	100399	NTRK1	chr1	156845312	156845458	1	147	147	0	1
Ion_AmpliSeq_Neurological	100400	NTRK1	chr1	156845872	156846002	1	131	131	0	1
Ion_AmpliSeq_Neurological	100401	NTRK1	chr1	156846192	156846364	2	173	173	0	1
Ion_AmpliSeq_Neurological	100402	NTRK1	chr1	156848914	156849154	2	241	241	0	1
Ion_AmpliSeq_Neurological	100403	NTRK1	chr1	156849791	156849949	2	159	159	0	1
Ion_AmpliSeq_Neurological	100404	NTRK1	chr1	156851249	156851434	2	186	186	0	1
Ion_AmpliSeq_Neurological	100405	KCNJ10	chr1	160011183	160012322	6	1140	1140	0	1
Ion_AmpliSeq_Neurological	100406	ATP1A2	chr1	160085652	160085663	1	12	12	0	1
Ion_AmpliSeq_Neurological	100407	ATP1A2	chr1	160090696	160090800	1	105	105	0	1
Ion_AmpliSeq_Neurological	100408	ATP1A2	chr1	160090982	160091041	1	60	60	0	1
Ion_AmpliSeq_Neurological	100409	ATP1A2	chr1	160093003	160093206	2	204	204	0	1
Ion_AmpliSeq_Neurological	100410	ATP1A2	chr1	160093733	160093846	1	114	114	0	1
Ion_AmpliSeq_Neurological	100411	ATP1A2	chr1	160094086	160094220	1	135	135	0	1
Ion_AmpliSeq_Neurological	100412	ATP1A2	chr1	160094926	160095043	1	118	118	0	1
Ion_AmpliSeq_Neurological	100413	ATP1A2	chr1	160097342	160097610	2	269	269	0	1
Ion_AmpliSeq_Neurological	100414	ATP1A2	chr1	160098442	160098640	2	199	199	0	1
Ion_AmpliSeq_Neurological	100415	ATP1A2	chr1	160098770	160098879	2	110	110	0	1
Ion_AmpliSeq_Neurological	100416	ATP1A2	chr1	160099056	160099190	1	135	135	0	1
Ion_AmpliSeq_Neurological	100417	ATP1A2	chr1	160099892	160100081	2	190	190	0	1
Ion_AmpliSeq_Neurological	100418	ATP1A2	chr1	160100212	160100387	2	176	176	0	1
Ion_AmpliSeq_Neurological	100419	ATP1A2	chr1	160104274	160104410	1	137	137	0	1
Ion_AmpliSeq_Neurological	100420	ATP1A2	chr1	160104935	160105085	2	151	151	0	1
Ion_AmpliSeq_Neurological	100421	ATP1A2	chr1	160105224	160105392	2	169	169	0	1
Ion_AmpliSeq_Neurological	100422	ATP1A2	chr1	160105629	160105783	1	155	155	0	1
Ion_AmpliSeq_Neurological	100423	ATP1A2	chr1	160106037	160106160	1	124	124	0	1
Ion_AmpliSeq_Neurological	100424	ATP1A2	chr1	160106360	160106505	2	146	146	0	1
Ion_AmpliSeq_Neurological	100425	ATP1A2	chr1	160106691	160106821	1	131	131	0	1
Ion_AmpliSeq_Neurological	100426	ATP1A2	chr1	160109430	160109531	2	102	102	0	1
Ion_AmpliSeq_Neurological	100427	ATP1A2	chr1	160109683	160109774	2	92	92	0	1
Ion_AmpliSeq_Neurological	100428	ATP1A2	chr1	160111084	160111112	1	29	29	0	1
Ion_AmpliSeq_Neurological	2323	NDUFS2	chr1	161172176	161172270	1	95	95	0	1
Ion_AmpliSeq_Neurological	2324	NDUFS2	chr1	161173227	161173333	1	107	107	0	1
Ion_AmpliSeq_Neurological	2325	NDUFS2	chr1	161176197	161176387	1	191	191	0	1
Ion_AmpliSeq_Neurological	2326	NDUFS2	chr1	161178983	161179103	2	121	121	0	1
Ion_AmpliSeq_Neurological	2327	NDUFS2	chr1	161179273	161179385	1	113	113	0	1
Ion_AmpliSeq_Neurological	2328	NDUFS2	chr1	161179647	161179721	1	75	75	0	1
Ion_AmpliSeq_Neurological	2329	NDUFS2	chr1	161179901	161179978	2	78	78	0	1
Ion_AmpliSeq_Neurological	2330	NDUFS2	chr1	161180094	161180179	2	86	86	0	1
Ion_AmpliSeq_Neurological	2331	NDUFS2	chr1	161180381	161180500	1	120	120	0	1
Ion_AmpliSeq_Neurological	2332	NDUFS2	chr1	161182141	161182270	1	130	130	0	1
Ion_AmpliSeq_Neurological	2333	NDUFS2	chr1	161183170	161183265	2	96	96	0	1
Ion_AmpliSeq_Neurological	2334	NDUFS2	chr1	161183439	161183522	1	84	84	0	1
Ion_AmpliSeq_Neurological	2335	NDUFS2	chr1	161183654	161183711	1	58	58	0	1
Ion_AmpliSeq_Neurological	2336	NDUFS2	chr1	161183654	161183731	1	78	78	0	1
Ion_AmpliSeq_Neurological	2337	NDUFS2	chr1	161183946	161183983	1	38	38	0	1
Ion_AmpliSeq_Neurological	100429	MPZ	chr1	161275666	161275767	2	102	102	0	1
Ion_AmpliSeq_Neurological	100430	MPZ	chr1	161275898	161275958	2	61	61	0	1
Ion_AmpliSeq_Neurological	100431	MPZ	chr1	161276119	161276254	2	136	136	0	1
Ion_AmpliSeq_Neurological	100432	MPZ	chr1	161276498	161276711	1	214	214	0	1
Ion_AmpliSeq_Neurological	100433	MPZ	chr1	161277048	161277214	1	167	167	0	1
Ion_AmpliSeq_Neurological	100434	MPZ	chr1	161279629	161279695	1	67	67	0	1
Ion_AmpliSeq_Neurological	100435	DARS2	chr1	173794368	173794494	1	127	127	0	1
Ion_AmpliSeq_Neurological	100436	DARS2	chr1	173795825	173795924	1	78	100	22	0.78
Ion_AmpliSeq_Neurological	100437	DARS2	chr1	173797471	173797537	1	67	67	0	1
Ion_AmpliSeq_Neurological	100438	DARS2	chr1	173799798	173799899	1	102	102	0	1
Ion_AmpliSeq_Neurological	100439	DARS2	chr1	173800673	173800768	2	96	96	0	1
Ion_AmpliSeq_Neurological	100440	DARS2	chr1	173802514	173802637	2	124	124	0	1
Ion_AmpliSeq_Neurological	100441	DARS2	chr1	173803611	173803657	1	47	47	0	1
Ion_AmpliSeq_Neurological	100442	DARS2	chr1	173806078	173806184	1	107	107	0	1
Ion_AmpliSeq_Neurological	100443	DARS2	chr1	173807328	173807397	1	70	70	0	1
Ion_AmpliSeq_Neurological	100444	DARS2	chr1	173808505	173808684	1	180	180	0	1
Ion_AmpliSeq_Neurological	100445	DARS2	chr1	173810004	173810111	1	108	108	0	1
Ion_AmpliSeq_Neurological	100446	DARS2	chr1	173814367	173814429	1	63	63	0	1
Ion_AmpliSeq_Neurological	100447	DARS2	chr1	173819465	173819617	2	153	153	0	1
Ion_AmpliSeq_Neurological	100448	DARS2	chr1	173822487	173822705	2	219	219	0	1
Ion_AmpliSeq_Neurological	100449	DARS2	chr1	173822933	173823043	1	111	111	0	1
Ion_AmpliSeq_Neurological	100450	DARS2	chr1	173825804	173825879	1	76	76	0	1
Ion_AmpliSeq_Neurological	100451	DARS2	chr1	173826656	173826843	2	188	188	0	1
Ion_AmpliSeq_Neurological	100452	MR1	chr1	181003144	181003210	1	67	67	0	1
Ion_AmpliSeq_Neurological	100453	MR1	chr1	181018188	181018448	2	261	261	0	1
Ion_AmpliSeq_Neurological	100454	MR1	chr1	181019147	181019422	2	276	276	0	1
Ion_AmpliSeq_Neurological	100455	MR1	chr1	181019282	181019422	1	141	141	0	1
Ion_AmpliSeq_Neurological	100456	MR1	chr1	181021371	181021646	2	276	276	0	1
Ion_AmpliSeq_Neurological	100457	MR1	chr1	181022709	181022813	1	105	105	0	1
Ion_AmpliSeq_Neurological	100458	MR1	chr1	181024361	181024401	1	41	41	0	1
Ion_AmpliSeq_Neurological	100459	ASPM	chr1	197053454	197053556	1	103	103	0	1
Ion_AmpliSeq_Neurological	100460	ASPM	chr1	197055933	197056102	1	161	170	9	0.947
Ion_AmpliSeq_Neurological	100461	ASPM	chr1	197057386	197057562	2	177	177	0	1
Ion_AmpliSeq_Neurological	100462	ASPM	chr1	197059060	197059214	2	155	155	0	1
Ion_AmpliSeq_Neurological	100463	ASPM	chr1	197059326	197059518	2	193	193	0	1
Ion_AmpliSeq_Neurological	100464	ASPM	chr1	197059980	197060171	2	192	192	0	1
Ion_AmpliSeq_Neurological	100465	ASPM	chr1	197061037	197061186	2	150	150	0	1
Ion_AmpliSeq_Neurological	100466	ASPM	chr1	197062182	197062391	2	210	210	0	1
Ion_AmpliSeq_Neurological	100467	ASPM	chr1	197063214	197063310	2	97	97	0	1
Ion_AmpliSeq_Neurological	100468	ASPM	chr1	197065128	197065294	2	167	167	0	1
Ion_AmpliSeq_Neurological	100469	ASPM	chr1	197069561	197074315	25	4755	4755	0	1
Ion_AmpliSeq_Neurological	100470	ASPM	chr1	197086919	197087113	2	195	195	0	1
Ion_AmpliSeq_Neurological	100471	ASPM	chr1	197091045	197091173	2	129	129	0	1
Ion_AmpliSeq_Neurological	100472	ASPM	chr1	197091289	197091431	2	143	143	0	1
Ion_AmpliSeq_Neurological	100473	ASPM	chr1	197091518	197091725	1	158	208	50	0.76
Ion_AmpliSeq_Neurological	100474	ASPM	chr1	197093240	197093461	3	222	222	0	1
Ion_AmpliSeq_Neurological	100475	ASPM	chr1	197094000	197094085	1	86	86	0	1
Ion_AmpliSeq_Neurological	100476	ASPM	chr1	197094176	197094321	2	146	146	0	1
Ion_AmpliSeq_Neurological	100477	ASPM	chr1	197097620	197097795	2	176	176	0	1
Ion_AmpliSeq_Neurological	100478	ASPM	chr1	197098317	197098447	1	131	131	0	1
Ion_AmpliSeq_Neurological	100479	ASPM	chr1	197099045	197099186	2	142	142	0	1
Ion_AmpliSeq_Neurological	100480	ASPM	chr1	197101415	197101482	2	68	68	0	1
Ion_AmpliSeq_Neurological	100481	ASPM	chr1	197102480	197102725	2	246	246	0	1
Ion_AmpliSeq_Neurological	100482	ASPM	chr1	197104226	197104372	1	147	147	0	1
Ion_AmpliSeq_Neurological	100483	ASPM	chr1	197108897	197109001	1	105	105	0	1
Ion_AmpliSeq_Neurological	100484	ASPM	chr1	197111461	197112940	9	1480	1480	0	1
Ion_AmpliSeq_Neurological	100485	ASPM	chr1	197113087	197113230	2	144	144	0	1
Ion_AmpliSeq_Neurological	100486	ASPM	chr1	197115271	197115567	1	118	297	179	0.397
Ion_AmpliSeq_Neurological	3129	SYT14	chr1	210111596	210111622	1	27	27	0	1
Ion_AmpliSeq_Neurological	3130	SYT14	chr1	210111610	210111622	1	13	13	0	1
Ion_AmpliSeq_Neurological	3131	SYT14	chr1	210126054	210126101	2	48	48	0	1
Ion_AmpliSeq_Neurological	3132	SYT14	chr1	210139238	210139358	0	0	121	121	0
Ion_AmpliSeq_Neurological	3133	SYT14	chr1	210186978	210187142	2	165	165	0	1
Ion_AmpliSeq_Neurological	3134	SYT14	chr1	210187031	210187142	1	112	112	0	1
Ion_AmpliSeq_Neurological	3135	SYT14	chr1	210194384	210194599	2	216	216	0	1
Ion_AmpliSeq_Neurological	3136	SYT14	chr1	210267667	210267938	2	272	272	0	1
Ion_AmpliSeq_Neurological	3137	SYT14	chr1	210273357	210273806	3	450	450	0	1
Ion_AmpliSeq_Neurological	3138	SYT14	chr1	210329066	210329255	2	190	190	0	1
Ion_AmpliSeq_Neurological	3139	SYT14	chr1	210332766	210332822	1	57	57	0	1
Ion_AmpliSeq_Neurological	3140	SYT14	chr1	210334074	210334387	3	314	314	0	1
Ion_AmpliSeq_Neurological	3263	SLC30A10	chr1	220088791	220089290	3	500	500	0	1
Ion_AmpliSeq_Neurological	3264	SLC30A10	chr1	220091597	220091836	2	240	240	0	1
Ion_AmpliSeq_Neurological	3265	SLC30A10	chr1	220100370	220100447	1	78	78	0	1
Ion_AmpliSeq_Neurological	3266	SLC30A10	chr1	220101143	220101782	5	640	640	0	1
Ion_AmpliSeq_Neurological	100487	PARP1	chr1	226549161	226549242	1	82	82	0	1
Ion_AmpliSeq_Neurological	100488	PARP1	chr1	226549670	226549784	1	115	115	0	1
Ion_AmpliSeq_Neurological	100489	PARP1	chr1	226550800	226550861	1	62	62	0	1
Ion_AmpliSeq_Neurological	100490	PARP1	chr1	226551644	226551771	1	128	128	0	1
Ion_AmpliSeq_Neurological	100491	PARP1	chr1	226552703	226552855	1	153	153	0	1
Ion_AmpliSeq_Neurological	100492	PARP1	chr1	226553655	226553753	1	99	99	0	1
Ion_AmpliSeq_Neurological	100493	PARP1	chr1	226555181	226555309	1	129	129	0	1
Ion_AmpliSeq_Neurological	100494	PARP1	chr1	226555900	226556022	1	123	123	0	1
Ion_AmpliSeq_Neurological	100495	PARP1	chr1	226558135	226558218	1	84	84	0	1
Ion_AmpliSeq_Neurological	100496	PARP1	chr1	226561927	226562055	1	129	129	0	1
Ion_AmpliSeq_Neurological	100497	PARP1	chr1	226564809	226565004	1	196	196	0	1
Ion_AmpliSeq_Neurological	100498	PARP1	chr1	226566843	226566975	1	133	133	0	1
Ion_AmpliSeq_Neurological	100499	PARP1	chr1	226567274	226567342	1	69	69	0	1
Ion_AmpliSeq_Neurological	100500	PARP1	chr1	226567623	226567865	2	243	243	0	1
Ion_AmpliSeq_Neurological	100501	PARP1	chr1	226568769	226568909	1	141	141	0	1
Ion_AmpliSeq_Neurological	100502	PARP1	chr1	226570737	226570884	1	148	148	0	1
Ion_AmpliSeq_Neurological	100503	PARP1	chr1	226573205	226573381	1	177	177	0	1
Ion_AmpliSeq_Neurological	100504	PARP1	chr1	226574027	226574143	1	117	117	0	1
Ion_AmpliSeq_Neurological	100505	PARP1	chr1	226576357	226576456	1	100	100	0	1
Ion_AmpliSeq_Neurological	100506	PARP1	chr1	226578111	226578325	2	215	215	0	1
Ion_AmpliSeq_Neurological	100507	PARP1	chr1	226579900	226580015	1	116	116	0	1
Ion_AmpliSeq_Neurological	100508	PARP1	chr1	226589915	226590080	1	166	166	0	1
Ion_AmpliSeq_Neurological	100509	PARP1	chr1	226595511	226595630	1	120	120	0	1
Ion_AmpliSeq_Neurological	3352	PSEN2	chr1	227069609	227069749	1	141	141	0	1
Ion_AmpliSeq_Neurological	3353	PSEN2	chr1	227071406	227071620	2	215	215	0	1
Ion_AmpliSeq_Neurological	3354	PSEN2	chr1	227073239	227073380	1	142	142	0	1
Ion_AmpliSeq_Neurological	3355	PSEN2	chr1	227075792	227075859	1	68	68	0	1
Ion_AmpliSeq_Neurological	3356	PSEN2	chr1	227076530	227076750	2	221	221	0	1
Ion_AmpliSeq_Neurological	3357	PSEN2	chr1	227077736	227077834	1	99	99	0	1
Ion_AmpliSeq_Neurological	3358	PSEN2	chr1	227078979	227079062	1	84	84	0	1
Ion_AmpliSeq_Neurological	3359	PSEN2	chr1	227079444	227079545	1	102	102	0	1
Ion_AmpliSeq_Neurological	3360	PSEN2	chr1	227079447	227079545	1	99	99	0	1
Ion_AmpliSeq_Neurological	3361	PSEN2	chr1	227081708	227081826	1	119	119	0	1
Ion_AmpliSeq_Neurological	3362	PSEN2	chr1	227083125	227083280	1	156	156	0	1
Ion_AmpliSeq_Neurological	100510	ADCK3	chr1	227149087	227149263	2	177	177	0	1
Ion_AmpliSeq_Neurological	100511	ADCK3	chr1	227152701	227153111	3	411	411	0	1
Ion_AmpliSeq_Neurological	100512	ADCK3	chr1	227153372	227153438	1	67	67	0	1
Ion_AmpliSeq_Neurological	100513	ADCK3	chr1	227165150	227165224	1	75	75	0	1
Ion_AmpliSeq_Neurological	100514	ADCK3	chr1	227169728	227169850	1	123	123	0	1
Ion_AmpliSeq_Neurological	100515	ADCK3	chr1	227170379	227170464	1	86	86	0	1
Ion_AmpliSeq_Neurological	100516	ADCK3	chr1	227170595	227170735	1	92	141	49	0.652
Ion_AmpliSeq_Neurological	100517	ADCK3	chr1	227171253	227171334	2	82	82	0	1
Ion_AmpliSeq_Neurological	100518	ADCK3	chr1	227171462	227171555	2	94	94	0	1
Ion_AmpliSeq_Neurological	100519	ADCK3	chr1	227171795	227171936	2	142	142	0	1
Ion_AmpliSeq_Neurological	100520	ADCK3	chr1	227172249	227172356	2	108	108	0	1
Ion_AmpliSeq_Neurological	100521	ADCK3	chr1	227172577	227172642	1	66	66	0	1
Ion_AmpliSeq_Neurological	100522	ADCK3	chr1	227172955	227173041	2	87	87	0	1
Ion_AmpliSeq_Neurological	100523	ADCK3	chr1	227174154	227174438	2	285	285	0	1
Ion_AmpliSeq_Neurological	hs180	GJC2	chr1	228337558	228337564	1	7	7	0	1
Ion_AmpliSeq_Neurological	100524	GJC2	chr1	228345460	228346779	8	1302	1320	18	0.986
Ion_AmpliSeq_Neurological	100525	HIST3H3	chr1	228612616	228613026	3	407	411	4	0.99
Ion_AmpliSeq_Neurological	100526	ACTA1	chr1	229567246	229567389	2	144	144	0	1
Ion_AmpliSeq_Neurological	100527	ACTA1	chr1	229567468	229567649	3	182	182	0	1
Ion_AmpliSeq_Neurological	100528	ACTA1	chr1	229567741	229567932	2	192	192	0	1
Ion_AmpliSeq_Neurological	100529	ACTA1	chr1	229568017	229568178	2	162	162	0	1
Ion_AmpliSeq_Neurological	100530	ACTA1	chr1	229568303	229568627	3	325	325	0	1
Ion_AmpliSeq_Neurological	100531	ACTA1	chr1	229568734	229568862	2	129	129	0	1
Ion_AmpliSeq_Neurological	3426	B3GALNT2	chr1	235613521	235613655	1	135	135	0	1
Ion_AmpliSeq_Neurological	3427	B3GALNT2	chr1	235616402	235616458	1	57	57	0	1
Ion_AmpliSeq_Neurological	3428	B3GALNT2	chr1	235617468	235617627	2	160	160	0	1
Ion_AmpliSeq_Neurological	3429	B3GALNT2	chr1	235618871	235618996	1	126	126	0	1
Ion_AmpliSeq_Neurological	3430	B3GALNT2	chr1	235621911	235622094	1	184	184	0	1
Ion_AmpliSeq_Neurological	3431	B3GALNT2	chr1	235628936	235629031	2	96	96	0	1
Ion_AmpliSeq_Neurological	3432	B3GALNT2	chr1	235628953	235629031	1	79	79	0	1
Ion_AmpliSeq_Neurological	3433	B3GALNT2	chr1	235634164	235634274	1	111	111	0	1
Ion_AmpliSeq_Neurological	3434	B3GALNT2	chr1	235643370	235643465	1	96	96	0	1
Ion_AmpliSeq_Neurological	3435	B3GALNT2	chr1	235647638	235647831	2	194	194	0	1
Ion_AmpliSeq_Neurological	3436	B3GALNT2	chr1	235652473	235652573	1	101	101	0	1
Ion_AmpliSeq_Neurological	3437	B3GALNT2	chr1	235657991	235658138	1	148	148	0	1
Ion_AmpliSeq_Neurological	3438	B3GALNT2	chr1	235659496	235659618	0	0	123	123	0
Ion_AmpliSeq_Neurological	3439	B3GALNT2	chr1	235667441	235667552	2	112	112	0	1
Ion_AmpliSeq_Neurological	100532	RGS7	chr1	240939463	240939513	1	51	51	0	1
Ion_AmpliSeq_Neurological	100533	RGS7	chr1	240964755	240964808	1	54	54	0	1
Ion_AmpliSeq_Neurological	100534	RGS7	chr1	240966204	240966293	1	90	90	0	1
Ion_AmpliSeq_Neurological	100535	RGS7	chr1	240969440	240969626	1	187	187	0	1
Ion_AmpliSeq_Neurological	100536	RGS7	chr1	240975218	240975343	1	126	126	0	1
Ion_AmpliSeq_Neurological	100537	RGS7	chr1	240976918	240977028	1	111	111	0	1
Ion_AmpliSeq_Neurological	100538	RGS7	chr1	240978016	240978077	1	62	62	0	1
Ion_AmpliSeq_Neurological	100539	RGS7	chr1	240979617	240979715	1	99	99	0	1
Ion_AmpliSeq_Neurological	100540	RGS7	chr1	240990398	240990472	1	75	75	0	1
Ion_AmpliSeq_Neurological	100541	RGS7	chr1	241031887	241031968	1	82	82	0	1
Ion_AmpliSeq_Neurological	100542	RGS7	chr1	241032076	241032152	1	77	77	0	1
Ion_AmpliSeq_Neurological	100543	RGS7	chr1	241033355	241033419	1	65	65	0	1
Ion_AmpliSeq_Neurological	100544	RGS7	chr1	241094017	241094068	1	52	52	0	1
Ion_AmpliSeq_Neurological	100545	RGS7	chr1	241099900	241100006	1	107	107	0	1
Ion_AmpliSeq_Neurological	100546	RGS7	chr1	241146379	241146429	1	51	51	0	1
Ion_AmpliSeq_Neurological	100547	RGS7	chr1	241261966	241262062	1	97	97	0	1
Ion_AmpliSeq_Neurological	100548	RGS7	chr1	241518999	241519076	1	78	78	0	1
Ion_AmpliSeq_Neurological	100549	APOB	chr2	21224602	21226206	10	1605	1605	0	1
Ion_AmpliSeq_Neurological	100550	APOB	chr2	21227141	21227324	2	184	184	0	1
Ion_AmpliSeq_Neurological	100551	APOB	chr2	21227433	21227547	2	115	115	0	1
Ion_AmpliSeq_Neurological	100552	APOB	chr2	21227952	21235523	40	7572	7572	0	1
Ion_AmpliSeq_Neurological	100553	APOB	chr2	21236032	21236405	2	374	374	0	1
Ion_AmpliSeq_Neurological	100554	APOB	chr2	21237320	21237465	1	146	146	0	1
Ion_AmpliSeq_Neurological	100555	APOB	chr2	21237945	21238132	1	188	188	0	1
Ion_AmpliSeq_Neurological	100556	APOB	chr2	21238242	21238417	2	176	176	0	1
Ion_AmpliSeq_Neurological	100557	APOB	chr2	21239311	21239521	2	211	211	0	1
Ion_AmpliSeq_Neurological	100558	APOB	chr2	21241864	21241985	1	122	122	0	1
Ion_AmpliSeq_Neurological	100559	APOB	chr2	21242595	21242777	1	183	183	0	1
Ion_AmpliSeq_Neurological	100560	APOB	chr2	21245703	21245914	2	212	212	0	1
Ion_AmpliSeq_Neurological	100561	APOB	chr2	21246397	21246564	1	168	168	0	1
Ion_AmpliSeq_Neurological	100562	APOB	chr2	21247805	21247996	2	192	192	0	1
Ion_AmpliSeq_Neurological	100563	APOB	chr2	21249660	21249836	1	177	177	0	1
Ion_AmpliSeq_Neurological	100564	APOB	chr2	21250700	21250937	2	238	238	0	1
Ion_AmpliSeq_Neurological	100565	APOB	chr2	21251199	21251410	2	212	212	0	1
Ion_AmpliSeq_Neurological	100566	APOB	chr2	21252511	21252657	1	147	147	0	1
Ion_AmpliSeq_Neurological	100567	APOB	chr2	21252770	21252887	1	118	118	0	1
Ion_AmpliSeq_Neurological	100568	APOB	chr2	21255226	21255453	2	228	228	0	1
Ion_AmpliSeq_Neurological	100569	APOB	chr2	21256171	21256390	2	220	220	0	1
Ion_AmpliSeq_Neurological	100570	APOB	chr2	21257688	21257773	1	86	86	0	1
Ion_AmpliSeq_Neurological	100571	APOB	chr2	21258456	21258580	1	125	125	0	1
Ion_AmpliSeq_Neurological	100572	APOB	chr2	21259972	21260127	1	156	156	0	1
Ion_AmpliSeq_Neurological	100573	APOB	chr2	21260830	21260983	1	154	154	0	1
Ion_AmpliSeq_Neurological	100574	APOB	chr2	21263810	21263955	1	146	146	0	1
Ion_AmpliSeq_Neurological	100575	APOB	chr2	21265233	21265348	1	116	116	0	1
Ion_AmpliSeq_Neurological	100576	APOB	chr2	21266385	21266423	1	39	39	0	1
Ion_AmpliSeq_Neurological	100577	APOB	chr2	21266736	21266817	0	0	82	82	0
Ion_AmpliSeq_Neurological	100578	EIF2B4	chr2	27587267	27587466	2	200	200	0	1
Ion_AmpliSeq_Neurological	100579	EIF2B4	chr2	27587585	27587765	2	181	181	0	1
Ion_AmpliSeq_Neurological	100580	EIF2B4	chr2	27589626	27589803	2	178	178	0	1
Ion_AmpliSeq_Neurological	100581	EIF2B4	chr2	27589941	27590068	2	128	128	0	1
Ion_AmpliSeq_Neurological	100582	EIF2B4	chr2	27590324	27590426	2	103	103	0	1
Ion_AmpliSeq_Neurological	100583	EIF2B4	chr2	27590613	27590689	2	77	77	0	1
Ion_AmpliSeq_Neurological	100584	EIF2B4	chr2	27590892	27591006	1	115	115	0	1
Ion_AmpliSeq_Neurological	100585	EIF2B4	chr2	27591239	27591330	1	92	92	0	1
Ion_AmpliSeq_Neurological	100586	EIF2B4	chr2	27591521	27591600	1	80	80	0	1
Ion_AmpliSeq_Neurological	100587	EIF2B4	chr2	27591873	27592076	2	204	204	0	1
Ion_AmpliSeq_Neurological	100588	EIF2B4	chr2	27591873	27592079	2	207	207	0	1
Ion_AmpliSeq_Neurological	100589	EIF2B4	chr2	27592281	27592416	2	136	136	0	1
Ion_AmpliSeq_Neurological	100590	EIF2B4	chr2	27592743	27592786	2	44	44	0	1
Ion_AmpliSeq_Neurological	100591	EIF2B4	chr2	27592743	27592880	2	138	138	0	1
Ion_AmpliSeq_Neurological	100592	EIF2B4	chr2	27593151	27593181	1	31	31	0	1
Ion_AmpliSeq_Neurological	100593	SPAST	chr2	32288901	32289315	3	415	415	0	1
Ion_AmpliSeq_Neurological	100594	SPAST	chr2	32312561	32312647	1	87	87	0	1
Ion_AmpliSeq_Neurological	100595	SPAST	chr2	32314591	32314674	1	84	84	0	1
Ion_AmpliSeq_Neurological	100596	SPAST	chr2	32323865	32323960	1	96	96	0	1
Ion_AmpliSeq_Neurological	100597	SPAST	chr2	32339707	32339894	2	188	188	0	1
Ion_AmpliSeq_Neurological	100598	SPAST	chr2	32340771	32340904	2	134	134	0	1
Ion_AmpliSeq_Neurological	100599	SPAST	chr2	32341188	32341281	1	94	94	0	1
Ion_AmpliSeq_Neurological	100600	SPAST	chr2	32352017	32352091	1	75	75	0	1
Ion_AmpliSeq_Neurological	100601	SPAST	chr2	32353477	32353548	1	72	72	0	1
Ion_AmpliSeq_Neurological	100602	SPAST	chr2	32361632	32361707	1	76	76	0	1
Ion_AmpliSeq_Neurological	100603	SPAST	chr2	32361946	32362037	2	92	92	0	1
Ion_AmpliSeq_Neurological	100604	SPAST	chr2	32362178	32362257	2	80	80	0	1
Ion_AmpliSeq_Neurological	100605	SPAST	chr2	32366973	32367015	1	43	43	0	1
Ion_AmpliSeq_Neurological	100606	SPAST	chr2	32368405	32368484	1	80	80	0	1
Ion_AmpliSeq_Neurological	100607	SPAST	chr2	32370006	32370076	1	71	71	0	1
Ion_AmpliSeq_Neurological	100608	SPAST	chr2	32372287	32372327	1	29	41	12	0.707
Ion_AmpliSeq_Neurological	100609	SPAST	chr2	32379443	32379565	1	123	123	0	1
Ion_AmpliSeq_Neurological	100610	LRPPRC	chr2	44115739	44115795	1	57	57	0	1
Ion_AmpliSeq_Neurological	100611	LRPPRC	chr2	44116873	44117015	2	143	143	0	1
Ion_AmpliSeq_Neurological	100612	LRPPRC	chr2	44121684	44121768	1	85	85	0	1
Ion_AmpliSeq_Neurological	100613	LRPPRC	chr2	44123773	44123847	1	75	75	0	1
Ion_AmpliSeq_Neurological	100614	LRPPRC	chr2	44126358	44126473	2	116	116	0	1
Ion_AmpliSeq_Neurological	100615	LRPPRC	chr2	44126605	44126744	2	140	140	0	1
Ion_AmpliSeq_Neurological	100616	LRPPRC	chr2	44128459	44128663	1	205	205	0	1
Ion_AmpliSeq_Neurological	100617	LRPPRC	chr2	44132831	44132919	1	89	89	0	1
Ion_AmpliSeq_Neurological	100618	LRPPRC	chr2	44139571	44139697	2	127	127	0	1
Ion_AmpliSeq_Neurological	100619	LRPPRC	chr2	44145164	44145272	2	109	109	0	1
Ion_AmpliSeq_Neurological	100620	LRPPRC	chr2	44145395	44145537	2	143	143	0	1
Ion_AmpliSeq_Neurological	100621	LRPPRC	chr2	44152206	44152296	1	91	91	0	1
Ion_AmpliSeq_Neurological	100622	LRPPRC	chr2	44153032	44153100	1	69	69	0	1
Ion_AmpliSeq_Neurological	100623	LRPPRC	chr2	44161329	44161435	2	107	107	0	1
Ion_AmpliSeq_Neurological	100624	LRPPRC	chr2	44161893	44162017	1	125	125	0	1
Ion_AmpliSeq_Neurological	100625	LRPPRC	chr2	44170826	44171033	3	208	208	0	1
Ion_AmpliSeq_Neurological	100626	LRPPRC	chr2	44172471	44172556	1	86	86	0	1
Ion_AmpliSeq_Neurological	100627	LRPPRC	chr2	44173252	44173382	1	131	131	0	1
Ion_AmpliSeq_Neurological	100628	LRPPRC	chr2	44174396	44174509	2	114	114	0	1
Ion_AmpliSeq_Neurological	100629	LRPPRC	chr2	44174870	44174914	1	45	45	0	1
Ion_AmpliSeq_Neurological	100630	LRPPRC	chr2	44175261	44175338	1	78	78	0	1
Ion_AmpliSeq_Neurological	100631	LRPPRC	chr2	44175551	44175657	1	107	107	0	1
Ion_AmpliSeq_Neurological	100632	LRPPRC	chr2	44176741	44176798	2	58	58	0	1
Ion_AmpliSeq_Neurological	100633	LRPPRC	chr2	44177712	44177739	1	28	28	0	1
Ion_AmpliSeq_Neurological	100634	LRPPRC	chr2	44184524	44184590	1	67	67	0	1
Ion_AmpliSeq_Neurological	100635	LRPPRC	chr2	44187680	44187773	1	94	94	0	1
Ion_AmpliSeq_Neurological	100636	LRPPRC	chr2	44190727	44190845	1	119	119	0	1
Ion_AmpliSeq_Neurological	100637	LRPPRC	chr2	44200746	44200853	1	108	108	0	1
Ion_AmpliSeq_Neurological	100638	LRPPRC	chr2	44200934	44201039	1	106	106	0	1
Ion_AmpliSeq_Neurological	100639	LRPPRC	chr2	44201289	44201434	2	146	146	0	1
Ion_AmpliSeq_Neurological	100640	LRPPRC	chr2	44201753	44201897	2	145	145	0	1
Ion_AmpliSeq_Neurological	100641	LRPPRC	chr2	44202230	44202356	2	127	127	0	1
Ion_AmpliSeq_Neurological	100642	LRPPRC	chr2	44203282	44203368	1	87	87	0	1
Ion_AmpliSeq_Neurological	100643	LRPPRC	chr2	44204133	44204191	1	59	59	0	1
Ion_AmpliSeq_Neurological	100644	LRPPRC	chr2	44204294	44204415	2	122	122	0	1
Ion_AmpliSeq_Neurological	100645	LRPPRC	chr2	44206965	44207087	2	123	123	0	1
Ion_AmpliSeq_Neurological	100646	LRPPRC	chr2	44209377	44209573	2	197	197	0	1
Ion_AmpliSeq_Neurological	100647	LRPPRC	chr2	44222938	44223086	1	149	149	0	1
Ion_AmpliSeq_Neurological	4216	SIX3	chr2	45169244	45170049	4	612	806	194	0.759
Ion_AmpliSeq_Neurological	4217	SIX3	chr2	45171707	45171899	2	193	193	0	1
Ion_AmpliSeq_Neurological	100648	NRXN1	chr2	50149082	50149389	3	308	308	0	1
Ion_AmpliSeq_Neurological	100649	NRXN1	chr2	50170842	50170929	1	88	88	0	1
Ion_AmpliSeq_Neurological	100650	NRXN1	chr2	50280409	50280728	3	320	320	0	1
Ion_AmpliSeq_Neurological	100651	NRXN1	chr2	50282093	50282182	2	90	90	0	1
Ion_AmpliSeq_Neurological	100652	NRXN1	chr2	50318461	50318632	2	172	172	0	1
Ion_AmpliSeq_Neurological	100653	NRXN1	chr2	50463927	50464108	2	182	182	0	1
Ion_AmpliSeq_Neurological	100654	NRXN1	chr2	50573829	50574087	2	259	259	0	1
Ion_AmpliSeq_Neurological	100655	NRXN1	chr2	50692580	50692699	1	120	120	0	1
Ion_AmpliSeq_Neurological	100656	NRXN1	chr2	50699436	50699609	2	174	174	0	1
Ion_AmpliSeq_Neurological	100657	NRXN1	chr2	50723043	50723233	1	191	191	0	1
Ion_AmpliSeq_Neurological	100658	NRXN1	chr2	50724471	50724852	3	382	382	0	1
Ion_AmpliSeq_Neurological	100659	NRXN1	chr2	50733633	50733755	1	123	123	0	1
Ion_AmpliSeq_Neurological	100660	NRXN1	chr2	50755763	50755789	1	27	27	0	1
Ion_AmpliSeq_Neurological	100661	NRXN1	chr2	50758365	50758568	2	204	204	0	1
Ion_AmpliSeq_Neurological	100662	NRXN1	chr2	50765391	50765774	2	384	384	0	1
Ion_AmpliSeq_Neurological	100663	NRXN1	chr2	50779725	50780163	3	439	439	0	1
Ion_AmpliSeq_Neurological	100664	NRXN1	chr2	50847160	50847321	1	162	162	0	1
Ion_AmpliSeq_Neurological	100665	NRXN1	chr2	50848343	50848387	1	45	45	0	1
Ion_AmpliSeq_Neurological	100666	NRXN1	chr2	50848364	50848387	1	24	24	0	1
Ion_AmpliSeq_Neurological	100667	NRXN1	chr2	50850452	50850755	2	304	304	0	1
Ion_AmpliSeq_Neurological	100668	NRXN1	chr2	50858237	50858243	1	7	7	0	1
Ion_AmpliSeq_Neurological	100669	NRXN1	chr2	51149793	51149825	1	33	33	0	1
Ion_AmpliSeq_Neurological	100670	NRXN1	chr2	51153076	51153093	1	18	18	0	1
Ion_AmpliSeq_Neurological	100671	NRXN1	chr2	51253509	51253607	1	99	99	0	1
Ion_AmpliSeq_Neurological	100672	NRXN1	chr2	51254640	51255411	6	772	772	0	1
Ion_AmpliSeq_Neurological	4431	GFPT1	chr2	69553321	69553365	1	45	45	0	1
Ion_AmpliSeq_Neurological	4432	GFPT1	chr2	69554046	69554207	1	162	162	0	1
Ion_AmpliSeq_Neurological	4433	GFPT1	chr2	69555403	69555570	1	168	168	0	1
Ion_AmpliSeq_Neurological	4434	GFPT1	chr2	69556429	69556556	1	128	128	0	1
Ion_AmpliSeq_Neurological	4435	GFPT1	chr2	69556816	69556930	1	115	115	0	1
Ion_AmpliSeq_Neurological	4436	GFPT1	chr2	69565030	69565187	2	158	158	0	1
Ion_AmpliSeq_Neurological	4437	GFPT1	chr2	69565577	69565697	1	121	121	0	1
Ion_AmpliSeq_Neurological	4438	GFPT1	chr2	69569284	69569381	1	98	98	0	1
Ion_AmpliSeq_Neurological	4439	GFPT1	chr2	69573036	69573131	2	96	96	0	1
Ion_AmpliSeq_Neurological	4440	GFPT1	chr2	69575303	69575466	1	164	164	0	1
Ion_AmpliSeq_Neurological	4441	GFPT1	chr2	69577210	69577315	1	106	106	0	1
Ion_AmpliSeq_Neurological	4442	GFPT1	chr2	69581391	69581444	1	54	54	0	1
Ion_AmpliSeq_Neurological	4443	GFPT1	chr2	69581621	69581700	1	80	80	0	1
Ion_AmpliSeq_Neurological	4444	GFPT1	chr2	69583628	69583689	1	62	62	0	1
Ion_AmpliSeq_Neurological	4445	GFPT1	chr2	69585461	69585595	1	135	135	0	1
Ion_AmpliSeq_Neurological	4446	GFPT1	chr2	69586400	69586458	1	59	59	0	1
Ion_AmpliSeq_Neurological	4447	GFPT1	chr2	69590677	69590802	1	126	126	0	1
Ion_AmpliSeq_Neurological	4448	GFPT1	chr2	69597133	69597240	2	108	108	0	1
Ion_AmpliSeq_Neurological	4449	GFPT1	chr2	69601138	69601245	2	108	108	0	1
Ion_AmpliSeq_Neurological	4450	GFPT1	chr2	69614197	69614203	1	7	7	0	1
Ion_AmpliSeq_Neurological	4451	NFU1	chr2	69623378	69623422	1	45	45	0	1
Ion_AmpliSeq_Neurological	4452	NFU1	chr2	69627496	69627670	2	175	175	0	1
Ion_AmpliSeq_Neurological	4453	NFU1	chr2	69633154	69633214	1	61	61	0	1
Ion_AmpliSeq_Neurological	4454	NFU1	chr2	69642317	69642377	1	61	61	0	1
Ion_AmpliSeq_Neurological	4455	NFU1	chr2	69642317	69642431	1	115	115	0	1
Ion_AmpliSeq_Neurological	4456	NFU1	chr2	69646670	69646736	1	67	67	0	1
Ion_AmpliSeq_Neurological	4457	NFU1	chr2	69650714	69650849	2	136	136	0	1
Ion_AmpliSeq_Neurological	4458	NFU1	chr2	69659034	69659127	1	94	94	0	1
Ion_AmpliSeq_Neurological	4459	NFU1	chr2	69659034	69659137	1	104	104	0	1
Ion_AmpliSeq_Neurological	4460	NFU1	chr2	69664493	69664554	1	62	62	0	1
Ion_AmpliSeq_Neurological	4473	TIA1	chr2	70439851	70439977	1	127	127	0	1
Ion_AmpliSeq_Neurological	4474	TIA1	chr2	70441481	70441626	2	146	146	0	1
Ion_AmpliSeq_Neurological	4475	TIA1	chr2	70442503	70442626	2	124	124	0	1
Ion_AmpliSeq_Neurological	4476	TIA1	chr2	70443340	70443424	1	85	85	0	1
Ion_AmpliSeq_Neurological	4477	TIA1	chr2	70443536	70443631	1	96	96	0	1
Ion_AmpliSeq_Neurological	4478	TIA1	chr2	70444018	70444126	1	109	109	0	1
Ion_AmpliSeq_Neurological	4479	TIA1	chr2	70451686	70451761	1	76	76	0	1
Ion_AmpliSeq_Neurological	4480	TIA1	chr2	70454867	70454954	1	88	88	0	1
Ion_AmpliSeq_Neurological	4481	TIA1	chr2	70456191	70456223	1	33	33	0	1
Ion_AmpliSeq_Neurological	4482	TIA1	chr2	70456396	70456450	2	55	55	0	1
Ion_AmpliSeq_Neurological	4483	TIA1	chr2	70457888	70457986	1	99	99	0	1
Ion_AmpliSeq_Neurological	4484	TIA1	chr2	70463211	70463307	2	97	97	0	1
Ion_AmpliSeq_Neurological	4485	TIA1	chr2	70475537	70475562	1	26	26	0	1
Ion_AmpliSeq_Neurological	100673	DYSF	chr2	71681129	71681216	1	88	88	0	1
Ion_AmpliSeq_Neurological	100674	DYSF	chr2	71693973	71694063	1	91	91	0	1
Ion_AmpliSeq_Neurological	100675	DYSF	chr2	71708013	71708068	1	56	56	0	1
Ion_AmpliSeq_Neurological	100676	DYSF	chr2	71709009	71709100	2	92	92	0	1
Ion_AmpliSeq_Neurological	100677	DYSF	chr2	71730344	71730449	1	106	106	0	1
Ion_AmpliSeq_Neurological	100678	DYSF	chr2	71738937	71739051	2	115	115	0	1
Ion_AmpliSeq_Neurological	100679	DYSF	chr2	71740370	71740462	1	93	93	0	1
Ion_AmpliSeq_Neurological	100680	DYSF	chr2	71740846	71741051	2	206	206	0	1
Ion_AmpliSeq_Neurological	100681	DYSF	chr2	71742753	71742881	1	129	129	0	1
Ion_AmpliSeq_Neurological	100682	DYSF	chr2	71743310	71743372	1	63	63	0	1
Ion_AmpliSeq_Neurological	100683	DYSF	chr2	71744119	71744169	1	51	51	0	1
Ion_AmpliSeq_Neurological	100684	DYSF	chr2	71747308	71747338	1	31	31	0	1
Ion_AmpliSeq_Neurological	100685	DYSF	chr2	71747919	71748034	1	116	116	0	1
Ion_AmpliSeq_Neurological	100686	DYSF	chr2	71753350	71753476	2	127	127	0	1
Ion_AmpliSeq_Neurological	100687	DYSF	chr2	71755428	71755531	1	104	104	0	1
Ion_AmpliSeq_Neurological	100688	DYSF	chr2	71762151	71762219	2	69	69	0	1
Ion_AmpliSeq_Neurological	100689	DYSF	chr2	71762398	71762441	1	44	44	0	1
Ion_AmpliSeq_Neurological	100690	DYSF	chr2	71766287	71766369	1	83	83	0	1
Ion_AmpliSeq_Neurological	100691	DYSF	chr2	71776480	71776521	1	42	42	0	1
Ion_AmpliSeq_Neurological	100692	DYSF	chr2	71778171	71778286	2	116	116	0	1
Ion_AmpliSeq_Neurological	100693	DYSF	chr2	71778737	71778850	1	114	114	0	1
Ion_AmpliSeq_Neurological	100694	DYSF	chr2	71780141	71780318	1	178	178	0	1
Ion_AmpliSeq_Neurological	100695	DYSF	chr2	71780937	71781061	1	125	125	0	1
Ion_AmpliSeq_Neurological	100696	DYSF	chr2	71783095	71783201	1	107	107	0	1
Ion_AmpliSeq_Neurological	100697	DYSF	chr2	71788882	71789074	2	193	193	0	1
Ion_AmpliSeq_Neurological	100698	DYSF	chr2	71791188	71791343	2	156	156	0	1
Ion_AmpliSeq_Neurological	100699	DYSF	chr2	71795081	71795212	2	132	132	0	1
Ion_AmpliSeq_Neurological	100700	DYSF	chr2	71795302	71795468	2	167	167	0	1
Ion_AmpliSeq_Neurological	100701	DYSF	chr2	71796950	71797064	1	115	115	0	1
Ion_AmpliSeq_Neurological	100702	DYSF	chr2	71797359	71797464	1	106	106	0	1
Ion_AmpliSeq_Neurological	100703	DYSF	chr2	71797729	71797871	1	143	143	0	1
Ion_AmpliSeq_Neurological	100704	DYSF	chr2	71801328	71801501	1	174	174	0	1
Ion_AmpliSeq_Neurological	100705	DYSF	chr2	71816723	71816816	1	94	94	0	1
Ion_AmpliSeq_Neurological	100706	DYSF	chr2	71817341	71817418	1	78	78	0	1
Ion_AmpliSeq_Neurological	100707	DYSF	chr2	71825694	71825875	2	182	182	0	1
Ion_AmpliSeq_Neurological	100708	DYSF	chr2	71827832	71827972	1	141	141	0	1
Ion_AmpliSeq_Neurological	100709	DYSF	chr2	71828629	71828658	1	30	30	0	1
Ion_AmpliSeq_Neurological	100710	DYSF	chr2	71829906	71829935	1	30	30	0	1
Ion_AmpliSeq_Neurological	100711	DYSF	chr2	71838375	71838476	2	102	102	0	1
Ion_AmpliSeq_Neurological	100712	DYSF	chr2	71838595	71838756	2	162	162	0	1
Ion_AmpliSeq_Neurological	100713	DYSF	chr2	71839771	71839936	2	166	166	0	1
Ion_AmpliSeq_Neurological	100714	DYSF	chr2	71840464	71840540	1	77	77	0	1
Ion_AmpliSeq_Neurological	100715	DYSF	chr2	71847677	71847739	1	63	63	0	1
Ion_AmpliSeq_Neurological	100716	DYSF	chr2	71871095	71871193	1	99	99	0	1
Ion_AmpliSeq_Neurological	100717	DYSF	chr2	71883292	71883420	1	129	129	0	1
Ion_AmpliSeq_Neurological	100718	DYSF	chr2	71886008	71886163	2	156	156	0	1
Ion_AmpliSeq_Neurological	100719	DYSF	chr2	71887690	71887781	1	92	92	0	1
Ion_AmpliSeq_Neurological	100720	DYSF	chr2	71891398	71891568	1	171	171	0	1
Ion_AmpliSeq_Neurological	100721	DYSF	chr2	71892292	71892434	1	143	143	0	1
Ion_AmpliSeq_Neurological	100722	DYSF	chr2	71894506	71894645	1	140	140	0	1
Ion_AmpliSeq_Neurological	100723	DYSF	chr2	71895884	71895972	1	89	89	0	1
Ion_AmpliSeq_Neurological	100724	DYSF	chr2	71896242	71896337	1	96	96	0	1
Ion_AmpliSeq_Neurological	100725	DYSF	chr2	71896735	71896876	1	142	142	0	1
Ion_AmpliSeq_Neurological	100726	DYSF	chr2	71901327	71901426	1	100	100	0	1
Ion_AmpliSeq_Neurological	100727	DYSF	chr2	71906187	71906365	2	179	179	0	1
Ion_AmpliSeq_Neurological	100728	DYSF	chr2	71908131	71908240	1	110	110	0	1
Ion_AmpliSeq_Neurological	100729	DYSF	chr2	71909660	71909807	1	148	148	0	1
Ion_AmpliSeq_Neurological	100730	DYSF	chr2	71913584	71913622	1	39	39	0	1
Ion_AmpliSeq_Neurological	100731	SPR	chr2	73114562	73114865	2	304	304	0	1
Ion_AmpliSeq_Neurological	100732	SPR	chr2	73115443	73115733	3	291	291	0	1
Ion_AmpliSeq_Neurological	100733	SPR	chr2	73118476	73118666	2	191	191	0	1
Ion_AmpliSeq_Neurological	4598	STAMBP	chr2	74057984	74058186	2	203	203	0	1
Ion_AmpliSeq_Neurological	4599	STAMBP	chr2	74071940	74072015	1	76	76	0	1
Ion_AmpliSeq_Neurological	4600	STAMBP	chr2	74072294	74072389	1	96	96	0	1
Ion_AmpliSeq_Neurological	4601	STAMBP	chr2	74074514	74074880	2	367	367	0	1
Ion_AmpliSeq_Neurological	4602	STAMBP	chr2	74076490	74076614	1	125	125	0	1
Ion_AmpliSeq_Neurological	4603	STAMBP	chr2	74077503	74077640	1	138	138	0	1
Ion_AmpliSeq_Neurological	4604	STAMBP	chr2	74086381	74086493	1	113	113	0	1
Ion_AmpliSeq_Neurological	4605	STAMBP	chr2	74087179	74087278	1	100	100	0	1
Ion_AmpliSeq_Neurological	4606	STAMBP	chr2	74089330	74089386	1	57	57	0	1
Ion_AmpliSeq_Neurological	4645	DCTN1	chr2	74588626	74588763	2	138	138	0	1
Ion_AmpliSeq_Neurological	4646	DCTN1	chr2	74589179	74589268	1	90	90	0	1
Ion_AmpliSeq_Neurological	4647	DCTN1	chr2	74589777	74589856	1	80	80	0	1
Ion_AmpliSeq_Neurological	4648	DCTN1	chr2	74590121	74590304	2	184	184	0	1
Ion_AmpliSeq_Neurological	4649	DCTN1	chr2	74590421	74590554	1	134	134	0	1
Ion_AmpliSeq_Neurological	4650	DCTN1	chr2	74590741	74590755	1	15	15	0	1
Ion_AmpliSeq_Neurological	4651	DCTN1	chr2	74592202	74592368	1	167	167	0	1
Ion_AmpliSeq_Neurological	4652	DCTN1	chr2	74592642	74592784	1	143	143	0	1
Ion_AmpliSeq_Neurological	4653	DCTN1	chr2	74593020	74593145	1	126	126	0	1
Ion_AmpliSeq_Neurological	4654	DCTN1	chr2	74593371	74593502	2	132	132	0	1
Ion_AmpliSeq_Neurological	4655	DCTN1	chr2	74593586	74593747	2	162	162	0	1
Ion_AmpliSeq_Neurological	4656	DCTN1	chr2	74593910	74594059	2	150	150	0	1
Ion_AmpliSeq_Neurological	4657	DCTN1	chr2	74594172	74594234	1	63	63	0	1
Ion_AmpliSeq_Neurological	4658	DCTN1	chr2	74594479	74594547	1	69	69	0	1
Ion_AmpliSeq_Neurological	4659	DCTN1	chr2	74594823	74594991	2	169	169	0	1
Ion_AmpliSeq_Neurological	4660	DCTN1	chr2	74595098	74595258	1	161	161	0	1
Ion_AmpliSeq_Neurological	4661	DCTN1	chr2	74595855	74596007	1	153	153	0	1
Ion_AmpliSeq_Neurological	4662	DCTN1	chr2	74596225	74596341	2	117	117	0	1
Ion_AmpliSeq_Neurological	4663	DCTN1	chr2	74596427	74596618	3	192	192	0	1
Ion_AmpliSeq_Neurological	4664	DCTN1	chr2	74597092	74597196	1	105	105	0	1
Ion_AmpliSeq_Neurological	4665	DCTN1	chr2	74597313	74597472	2	160	160	0	1
Ion_AmpliSeq_Neurological	4666	DCTN1	chr2	74597593	74597671	2	79	79	0	1
Ion_AmpliSeq_Neurological	4667	DCTN1	chr2	74597748	74597952	2	205	205	0	1
Ion_AmpliSeq_Neurological	4668	DCTN1	chr2	74598106	74598303	2	198	198	0	1
Ion_AmpliSeq_Neurological	4669	DCTN1	chr2	74598664	74598855	1	192	192	0	1
Ion_AmpliSeq_Neurological	4670	DCTN1	chr2	74600055	74600075	1	21	21	0	1
Ion_AmpliSeq_Neurological	4671	DCTN1	chr2	74601450	74601467	1	18	18	0	1
Ion_AmpliSeq_Neurological	4672	DCTN1	chr2	74601450	74601479	1	30	30	0	1
Ion_AmpliSeq_Neurological	4673	DCTN1	chr2	74603869	74603889	1	21	21	0	1
Ion_AmpliSeq_Neurological	4674	DCTN1	chr2	74604559	74604593	1	35	35	0	1
Ion_AmpliSeq_Neurological	4675	DCTN1	chr2	74604775	74604853	1	79	79	0	1
Ion_AmpliSeq_Neurological	4676	DCTN1	chr2	74605127	74605354	2	228	228	0	1
Ion_AmpliSeq_Neurological	4677	DCTN1	chr2	74605127	74605372	2	246	246	0	1
Ion_AmpliSeq_Neurological	4678	DCTN1	chr2	74607132	74607164	1	33	33	0	1
Ion_AmpliSeq_Neurological	4684	HTRA2	chr2	74757134	74757639	4	506	506	0	1
Ion_AmpliSeq_Neurological	4685	HTRA2	chr2	74757744	74757948	2	205	205	0	1
Ion_AmpliSeq_Neurological	4686	HTRA2	chr2	74758038	74758232	2	195	195	0	1
Ion_AmpliSeq_Neurological	4687	HTRA2	chr2	74758466	74758498	1	33	33	0	1
Ion_AmpliSeq_Neurological	4688	HTRA2	chr2	74758724	74758829	1	106	106	0	1
Ion_AmpliSeq_Neurological	4689	HTRA2	chr2	74758983	74759052	1	70	70	0	1
Ion_AmpliSeq_Neurological	4690	HTRA2	chr2	74759746	74759841	1	96	96	0	1
Ion_AmpliSeq_Neurological	4691	HTRA2	chr2	74759947	74760112	1	166	166	0	1
Ion_AmpliSeq_Neurological	100734	SUCLG1	chr2	84650870	84650896	1	27	27	0	1
Ion_AmpliSeq_Neurological	100735	SUCLG1	chr2	84652539	84652727	2	189	189	0	1
Ion_AmpliSeq_Neurological	100736	SUCLG1	chr2	84658632	84658783	1	152	152	0	1
Ion_AmpliSeq_Neurological	100737	SUCLG1	chr2	84660476	84660559	1	84	84	0	1
Ion_AmpliSeq_Neurological	100738	SUCLG1	chr2	84668171	84668228	2	58	58	0	1
Ion_AmpliSeq_Neurological	100739	SUCLG1	chr2	84668371	84668583	2	213	213	0	1
Ion_AmpliSeq_Neurological	100740	SUCLG1	chr2	84670408	84670524	1	117	117	0	1
Ion_AmpliSeq_Neurological	100741	SUCLG1	chr2	84676773	84676876	1	95	104	9	0.913
Ion_AmpliSeq_Neurological	100742	SUCLG1	chr2	84686297	84686393	2	97	97	0	1
Ion_AmpliSeq_Neurological	4736	ST3GAL5	chr2	86067267	86067515	2	249	249	0	1
Ion_AmpliSeq_Neurological	4737	ST3GAL5	chr2	86071519	86071677	1	159	159	0	1
Ion_AmpliSeq_Neurological	4738	ST3GAL5	chr2	86073500	86073686	2	187	187	0	1
Ion_AmpliSeq_Neurological	4739	ST3GAL5	chr2	86074984	86075327	2	327	344	17	0.951
Ion_AmpliSeq_Neurological	4740	ST3GAL5	chr2	86088304	86088415	1	112	112	0	1
Ion_AmpliSeq_Neurological	4741	ST3GAL5	chr2	86090485	86090608	1	124	124	0	1
Ion_AmpliSeq_Neurological	4742	ST3GAL5	chr2	86094728	86094740	1	13	13	0	1
Ion_AmpliSeq_Neurological	4743	ST3GAL5	chr2	86115947	86116028	1	82	82	0	1
Ion_AmpliSeq_Neurological	100743	REEP1	chr2	86444162	86444233	1	72	72	0	1
Ion_AmpliSeq_Neurological	100744	REEP1	chr2	86444223	86444233	1	11	11	0	1
Ion_AmpliSeq_Neurological	100745	REEP1	chr2	86459748	86459925	2	178	178	0	1
Ion_AmpliSeq_Neurological	100746	REEP1	chr2	86479080	86479193	1	114	114	0	1
Ion_AmpliSeq_Neurological	100747	REEP1	chr2	86481817	86481937	1	121	121	0	1
Ion_AmpliSeq_Neurological	100748	REEP1	chr2	86491088	86491164	1	77	77	0	1
Ion_AmpliSeq_Neurological	100749	REEP1	chr2	86509293	86509365	1	73	73	0	1
Ion_AmpliSeq_Neurological	100750	REEP1	chr2	86564602	86564625	1	24	24	0	1
Ion_AmpliSeq_Neurological	100751	REEP1	chr2	86564602	86564633	1	32	32	0	1
Ion_AmpliSeq_Neurological	100752	REEP1	chr2	86565147	86565199	1	53	53	0	1
Ion_AmpliSeq_Neurological	100753	ADRA2B	chr2	96780545	96781888	8	1344	1344	0	1
Ion_AmpliSeq_Neurological	100754	INPP4A	chr2	99136512	99136617	1	106	106	0	1
Ion_AmpliSeq_Neurological	100755	INPP4A	chr2	99137150	99137194	1	45	45	0	1
Ion_AmpliSeq_Neurological	100756	INPP4A	chr2	99149840	99149958	1	119	119	0	1
Ion_AmpliSeq_Neurological	100757	INPP4A	chr2	99152192	99152308	1	117	117	0	1
Ion_AmpliSeq_Neurological	100758	INPP4A	chr2	99152592	99152671	1	80	80	0	1
Ion_AmpliSeq_Neurological	100759	INPP4A	chr2	99154326	99154437	1	112	112	0	1
Ion_AmpliSeq_Neurological	100760	INPP4A	chr2	99155354	99155444	1	91	91	0	1
Ion_AmpliSeq_Neurological	100761	INPP4A	chr2	99155991	99156138	1	148	148	0	1
Ion_AmpliSeq_Neurological	100762	INPP4A	chr2	99160340	99160470	1	131	131	0	1
Ion_AmpliSeq_Neurological	100763	INPP4A	chr2	99162432	99162536	1	105	105	0	1
Ion_AmpliSeq_Neurological	100764	INPP4A	chr2	99163049	99163157	1	109	109	0	1
Ion_AmpliSeq_Neurological	100765	INPP4A	chr2	99165418	99165432	1	15	15	0	1
Ion_AmpliSeq_Neurological	100766	INPP4A	chr2	99169249	99169432	2	184	184	0	1
Ion_AmpliSeq_Neurological	100767	INPP4A	chr2	99170734	99170952	2	219	219	0	1
Ion_AmpliSeq_Neurological	100768	INPP4A	chr2	99172016	99172154	2	139	139	0	1
Ion_AmpliSeq_Neurological	100769	INPP4A	chr2	99172016	99172271	2	256	256	0	1
Ion_AmpliSeq_Neurological	100770	INPP4A	chr2	99175926	99175958	1	33	33	0	1
Ion_AmpliSeq_Neurological	100771	INPP4A	chr2	99179928	99180100	1	173	173	0	1
Ion_AmpliSeq_Neurological	100772	INPP4A	chr2	99181103	99181226	1	124	124	0	1
Ion_AmpliSeq_Neurological	100773	INPP4A	chr2	99182103	99182229	2	127	127	0	1
Ion_AmpliSeq_Neurological	100774	INPP4A	chr2	99182492	99182632	1	141	141	0	1
Ion_AmpliSeq_Neurological	100775	INPP4A	chr2	99185034	99185131	1	98	98	0	1
Ion_AmpliSeq_Neurological	100776	INPP4A	chr2	99189278	99189390	1	113	113	0	1
Ion_AmpliSeq_Neurological	100777	INPP4A	chr2	99193452	99193606	1	155	155	0	1
Ion_AmpliSeq_Neurological	100778	INPP4A	chr2	99198039	99198219	2	181	181	0	1
Ion_AmpliSeq_Neurological	100779	INPP4A	chr2	99203939	99204071	1	133	133	0	1
Ion_AmpliSeq_Neurological	100780	COA5	chr2	99217215	99217256	1	42	42	0	1
Ion_AmpliSeq_Neurological	100781	COA5	chr2	99220571	99220654	1	84	84	0	1
Ion_AmpliSeq_Neurological	100782	COA5	chr2	99224770	99224868	1	99	99	0	1
Ion_AmpliSeq_Neurological	4895	SLC5A7	chr2	108604612	108604789	1	178	178	0	1
Ion_AmpliSeq_Neurological	4896	SLC5A7	chr2	108608562	108608675	1	114	114	0	1
Ion_AmpliSeq_Neurological	4897	SLC5A7	chr2	108609428	108609583	2	156	156	0	1
Ion_AmpliSeq_Neurological	4898	SLC5A7	chr2	108614294	108614442	1	149	149	0	1
Ion_AmpliSeq_Neurological	4899	SLC5A7	chr2	108618353	108618496	2	144	144	0	1
Ion_AmpliSeq_Neurological	4900	SLC5A7	chr2	108622505	108622658	1	154	154	0	1
Ion_AmpliSeq_Neurological	4901	SLC5A7	chr2	108624921	108625138	2	218	218	0	1
Ion_AmpliSeq_Neurological	4902	SLC5A7	chr2	108626688	108627317	4	630	630	0	1
Ion_AmpliSeq_Neurological	5016	GLI2	chr2	121554897	121555044	1	148	148	0	1
Ion_AmpliSeq_Neurological	5017	GLI2	chr2	121684937	121685042	1	106	106	0	1
Ion_AmpliSeq_Neurological	5018	GLI2	chr2	121708819	121709021	2	203	203	0	1
Ion_AmpliSeq_Neurological	5019	GLI2	chr2	121712821	121713006	1	186	186	0	1
Ion_AmpliSeq_Neurological	5020	GLI2	chr2	121726290	121726491	2	202	202	0	1
Ion_AmpliSeq_Neurological	5021	GLI2	chr2	121727969	121728182	2	214	214	0	1
Ion_AmpliSeq_Neurological	5022	GLI2	chr2	121729517	121729639	1	123	123	0	1
Ion_AmpliSeq_Neurological	5023	GLI2	chr2	121732500	121732685	2	186	186	0	1
Ion_AmpliSeq_Neurological	5024	GLI2	chr2	121736010	121736159	1	150	150	0	1
Ion_AmpliSeq_Neurological	5025	GLI2	chr2	121740292	121740456	1	165	165	0	1
Ion_AmpliSeq_Neurological	5026	GLI2	chr2	121742047	121742319	2	273	273	0	1
Ion_AmpliSeq_Neurological	5027	GLI2	chr2	121743854	121744190	2	337	337	0	1
Ion_AmpliSeq_Neurological	5028	GLI2	chr2	121745784	121748251	14	2269	2468	199	0.919
Ion_AmpliSeq_Neurological	42417	RNU4ATAC	chr2	122288456	122288585	2	130	130	0	1
Ion_AmpliSeq_Neurological	100783	BIN1	chr2	127806102	127806209	1	108	108	0	1
Ion_AmpliSeq_Neurological	100784	BIN1	chr2	127807997	127808098	1	102	102	0	1
Ion_AmpliSeq_Neurological	100785	BIN1	chr2	127808378	127808488	2	111	111	0	1
Ion_AmpliSeq_Neurological	100786	BIN1	chr2	127808730	127808819	1	90	90	0	1
Ion_AmpliSeq_Neurological	100787	BIN1	chr2	127809831	127809938	1	108	108	0	1
Ion_AmpliSeq_Neurological	100788	BIN1	chr2	127810998	127811021	1	24	24	0	1
Ion_AmpliSeq_Neurological	100789	BIN1	chr2	127811481	127811588	1	108	108	0	1
Ion_AmpliSeq_Neurological	100790	BIN1	chr2	127815049	127815177	2	129	129	0	1
Ion_AmpliSeq_Neurological	100791	BIN1	chr2	127816587	127816731	1	145	145	0	1
Ion_AmpliSeq_Neurological	100792	BIN1	chr2	127818172	127818216	1	45	45	0	1
Ion_AmpliSeq_Neurological	100793	BIN1	chr2	127819691	127819773	2	83	83	0	1
Ion_AmpliSeq_Neurological	100794	BIN1	chr2	127821147	127821222	2	76	76	0	1
Ion_AmpliSeq_Neurological	100795	BIN1	chr2	127821509	127821594	2	86	86	0	1
Ion_AmpliSeq_Neurological	100796	BIN1	chr2	127825739	127825831	1	93	93	0	1
Ion_AmpliSeq_Neurological	100797	BIN1	chr2	127826500	127826607	1	108	108	0	1
Ion_AmpliSeq_Neurological	100798	BIN1	chr2	127827571	127827666	1	96	96	0	1
Ion_AmpliSeq_Neurological	100799	BIN1	chr2	127828129	127828223	2	95	95	0	1
Ion_AmpliSeq_Neurological	100800	BIN1	chr2	127828338	127828392	1	55	55	0	1
Ion_AmpliSeq_Neurological	100801	BIN1	chr2	127834202	127834282	1	81	81	0	1
Ion_AmpliSeq_Neurological	100802	BIN1	chr2	127864436	127864519	2	84	84	0	1
Ion_AmpliSeq_Neurological	100803	ZEB2	chr2	145147018	145147595	4	578	578	0	1
Ion_AmpliSeq_Neurological	100804	ZEB2	chr2	145153979	145154159	1	181	181	0	1
Ion_AmpliSeq_Neurological	100805	ZEB2	chr2	145155868	145157837	11	1970	1970	0	1
Ion_AmpliSeq_Neurological	100806	ZEB2	chr2	145158766	145158874	1	109	109	0	1
Ion_AmpliSeq_Neurological	100807	ZEB2	chr2	145161483	145161697	2	215	215	0	1
Ion_AmpliSeq_Neurological	100808	ZEB2	chr2	145162403	145162591	1	189	189	0	1
Ion_AmpliSeq_Neurological	100809	ZEB2	chr2	145182363	145182434	1	72	72	0	1
Ion_AmpliSeq_Neurological	100810	ZEB2	chr2	145187336	145187593	2	258	258	0	1
Ion_AmpliSeq_Neurological	100811	ZEB2	chr2	145274845	145274917	1	73	73	0	1
Ion_AmpliSeq_Neurological	100812	MBD5	chr2	149216328	149216440	1	113	113	0	1
Ion_AmpliSeq_Neurological	100813	MBD5	chr2	149220151	149220253	1	103	103	0	1
Ion_AmpliSeq_Neurological	100814	MBD5	chr2	149221308	149221488	1	181	181	0	1
Ion_AmpliSeq_Neurological	100815	MBD5	chr2	149225910	149228030	12	2121	2121	0	1
Ion_AmpliSeq_Neurological	100816	MBD5	chr2	149240679	149241005	2	327	327	0	1
Ion_AmpliSeq_Neurological	100817	MBD5	chr2	149243311	149243519	2	209	209	0	1
Ion_AmpliSeq_Neurological	100818	MBD5	chr2	149246955	149248163	6	1209	1209	0	1
Ion_AmpliSeq_Neurological	100819	MBD5	chr2	149260005	149260078	1	74	74	0	1
Ion_AmpliSeq_Neurological	100820	MBD5	chr2	149267629	149267704	1	76	76	0	1
Ion_AmpliSeq_Neurological	100821	MBD5	chr2	149270439	149270510	1	72	72	0	1
Ion_AmpliSeq_Neurological	5184	NEB	chr2	152342274	152342447	1	174	174	0	1
Ion_AmpliSeq_Neurological	5185	NEB	chr2	152346485	152346591	2	107	107	0	1
Ion_AmpliSeq_Neurological	5186	NEB	chr2	152346886	152347032	1	147	147	0	1
Ion_AmpliSeq_Neurological	5187	NEB	chr2	152348197	152348289	1	93	93	0	1
Ion_AmpliSeq_Neurological	5188	NEB	chr2	152348612	152348795	2	184	184	0	1
Ion_AmpliSeq_Neurological	5189	NEB	chr2	152348901	152349008	1	108	108	0	1
Ion_AmpliSeq_Neurological	5190	NEB	chr2	152349867	152349959	1	93	93	0	1
Ion_AmpliSeq_Neurological	5191	NEB	chr2	152350289	152350381	1	93	93	0	1
Ion_AmpliSeq_Neurological	5192	NEB	chr2	152350675	152350767	1	93	93	0	1
Ion_AmpliSeq_Neurological	5193	NEB	chr2	152352790	152352882	2	93	93	0	1
Ion_AmpliSeq_Neurological	5194	NEB	chr2	152353455	152353547	2	93	93	0	1
Ion_AmpliSeq_Neurological	5195	NEB	chr2	152354140	152354232	2	93	93	0	1
Ion_AmpliSeq_Neurological	5196	NEB	chr2	152354774	152354866	1	93	93	0	1
Ion_AmpliSeq_Neurological	5197	NEB	chr2	152355812	152355904	1	93	93	0	1
Ion_AmpliSeq_Neurological	5198	NEB	chr2	152357905	152357997	1	93	93	0	1
Ion_AmpliSeq_Neurological	5199	NEB	chr2	152359307	152359399	1	93	93	0	1
Ion_AmpliSeq_Neurological	5200	NEB	chr2	152359863	152359955	1	93	93	0	1
Ion_AmpliSeq_Neurological	5201	NEB	chr2	152361992	152362084	1	93	93	0	1
Ion_AmpliSeq_Neurological	5202	NEB	chr2	152362680	152362772	1	93	93	0	1
Ion_AmpliSeq_Neurological	5203	NEB	chr2	152363423	152363527	2	105	105	0	1
Ion_AmpliSeq_Neurological	5204	NEB	chr2	152364519	152364623	1	105	105	0	1
Ion_AmpliSeq_Neurological	5205	NEB	chr2	152369247	152369351	1	105	105	0	1
Ion_AmpliSeq_Neurological	5206	NEB	chr2	152370094	152370207	1	114	114	0	1
Ion_AmpliSeq_Neurological	5207	NEB	chr2	152370832	152370942	1	111	111	0	1
Ion_AmpliSeq_Neurological	5208	NEB	chr2	152371332	152371442	2	111	111	0	1
Ion_AmpliSeq_Neurological	5209	NEB	chr2	152372973	152373077	1	105	105	0	1
Ion_AmpliSeq_Neurological	5210	NEB	chr2	152374832	152374936	1	105	105	0	1
Ion_AmpliSeq_Neurological	5211	NEB	chr2	152375479	152375583	1	105	105	0	1
Ion_AmpliSeq_Neurological	5212	NEB	chr2	152376172	152376282	1	111	111	0	1
Ion_AmpliSeq_Neurological	5213	NEB	chr2	152380825	152380929	2	105	105	0	1
Ion_AmpliSeq_Neurological	5214	NEB	chr2	152381029	152381130	1	102	102	0	1
Ion_AmpliSeq_Neurological	5215	NEB	chr2	152381677	152381787	1	111	111	0	1
Ion_AmpliSeq_Neurological	5216	NEB	chr2	152382472	152382582	2	111	111	0	1
Ion_AmpliSeq_Neurological	5217	NEB	chr2	152382672	152382776	1	105	105	0	1
Ion_AmpliSeq_Neurological	5218	NEB	chr2	152383432	152383536	1	105	105	0	1
Ion_AmpliSeq_Neurological	5219	NEB	chr2	152383995	152384099	1	105	105	0	1
Ion_AmpliSeq_Neurological	5220	NEB	chr2	152385724	152385828	1	105	105	0	1
Ion_AmpliSeq_Neurological	5221	NEB	chr2	152387508	152387615	1	108	108	0	1
Ion_AmpliSeq_Neurological	5222	NEB	chr2	152388306	152388410	1	105	105	0	1
Ion_AmpliSeq_Neurological	5223	NEB	chr2	152389956	152390060	1	105	105	0	1
Ion_AmpliSeq_Neurological	5224	NEB	chr2	152390729	152390833	1	105	105	0	1
Ion_AmpliSeq_Neurological	5225	NEB	chr2	152392205	152392309	1	105	105	0	1
Ion_AmpliSeq_Neurological	5226	NEB	chr2	152393646	152393750	1	105	105	0	1
Ion_AmpliSeq_Neurological	5227	NEB	chr2	152394386	152394490	1	105	105	0	1
Ion_AmpliSeq_Neurological	5228	NEB	chr2	152394654	152394758	2	105	105	0	1
Ion_AmpliSeq_Neurological	5229	NEB	chr2	152396858	152396962	1	105	105	0	1
Ion_AmpliSeq_Neurological	5230	NEB	chr2	152397211	152397315	1	105	105	0	1
Ion_AmpliSeq_Neurological	5231	NEB	chr2	152397961	152398065	1	105	105	0	1
Ion_AmpliSeq_Neurological	5232	NEB	chr2	152402402	152402512	1	111	111	0	1
Ion_AmpliSeq_Neurological	5233	NEB	chr2	152402859	152402957	1	99	99	0	1
Ion_AmpliSeq_Neurological	5234	NEB	chr2	152403943	152404047	1	105	105	0	1
Ion_AmpliSeq_Neurological	5235	NEB	chr2	152404148	152404252	1	105	105	0	1
Ion_AmpliSeq_Neurological	5236	NEB	chr2	152404822	152404929	1	108	108	0	1
Ion_AmpliSeq_Neurological	5237	NEB	chr2	152406150	152406254	1	105	105	0	1
Ion_AmpliSeq_Neurological	5238	NEB	chr2	152408252	152408359	1	108	108	0	1
Ion_AmpliSeq_Neurological	5239	NEB	chr2	152409186	152409290	1	105	105	0	1
Ion_AmpliSeq_Neurological	5240	NEB	chr2	152409912	152410016	1	105	105	0	1
Ion_AmpliSeq_Neurological	5241	NEB	chr2	152410342	152410539	2	198	198	0	1
Ion_AmpliSeq_Neurological	5242	NEB	chr2	152411445	152411558	1	114	114	0	1
Ion_AmpliSeq_Neurological	5243	NEB	chr2	152417106	152417213	1	108	108	0	1
Ion_AmpliSeq_Neurological	5244	NEB	chr2	152417518	152417622	1	105	105	0	1
Ion_AmpliSeq_Neurological	5245	NEB	chr2	152417722	152417826	1	105	105	0	1
Ion_AmpliSeq_Neurological	5246	NEB	chr2	152418624	152418728	1	105	105	0	1
Ion_AmpliSeq_Neurological	5247	NEB	chr2	152419125	152419322	2	198	198	0	1
Ion_AmpliSeq_Neurological	5248	NEB	chr2	152420120	152420233	1	114	114	0	1
Ion_AmpliSeq_Neurological	5249	NEB	chr2	152420337	152420444	1	108	108	0	1
Ion_AmpliSeq_Neurological	5250	NEB	chr2	152421558	152421662	2	105	105	0	1
Ion_AmpliSeq_Neurological	5251	NEB	chr2	152422015	152422119	1	105	105	0	1
Ion_AmpliSeq_Neurological	5252	NEB	chr2	152422230	152422334	1	105	105	0	1
Ion_AmpliSeq_Neurological	5253	NEB	chr2	152423682	152423993	2	312	312	0	1
Ion_AmpliSeq_Neurological	5254	NEB	chr2	152424585	152424692	2	108	108	0	1
Ion_AmpliSeq_Neurological	5255	NEB	chr2	152424830	152424931	2	102	102	0	1
Ion_AmpliSeq_Neurological	5256	NEB	chr2	152425132	152425230	1	99	99	0	1
Ion_AmpliSeq_Neurological	5257	NEB	chr2	152425782	152425886	1	105	105	0	1
Ion_AmpliSeq_Neurological	5258	NEB	chr2	152426595	152426906	2	312	312	0	1
Ion_AmpliSeq_Neurological	5259	NEB	chr2	152427011	152427115	1	105	105	0	1
Ion_AmpliSeq_Neurological	5260	NEB	chr2	152432209	152432313	1	105	105	0	1
Ion_AmpliSeq_Neurological	5261	NEB	chr2	152432665	152432868	2	204	204	0	1
Ion_AmpliSeq_Neurological	5262	NEB	chr2	152435852	152436163	2	308	312	4	0.987
Ion_AmpliSeq_Neurological	5263	NEB	chr2	152437311	152437418	1	107	108	1	0.991
Ion_AmpliSeq_Neurological	5264	NEB	chr2	152437997	152438101	1	105	105	0	1
Ion_AmpliSeq_Neurological	5265	NEB	chr2	152438978	152439181	2	203	204	1	0.995
Ion_AmpliSeq_Neurological	5266	NEB	chr2	152439969	152440280	1	155	312	157	0.497
Ion_AmpliSeq_Neurological	5267	NEB	chr2	152442021	152442128	1	108	108	0	1
Ion_AmpliSeq_Neurological	5268	NEB	chr2	152442919	152443023	1	105	105	0	1
Ion_AmpliSeq_Neurological	5269	NEB	chr2	152443888	152444091	0	0	204	204	0
Ion_AmpliSeq_Neurological	5270	NEB	chr2	152446403	152446714	1	67	312	245	0.215
Ion_AmpliSeq_Neurological	5271	NEB	chr2	152447862	152447969	1	100	108	8	0.926
Ion_AmpliSeq_Neurological	5272	NEB	chr2	152448548	152448652	1	105	105	0	1
Ion_AmpliSeq_Neurological	5273	NEB	chr2	152449530	152449733	2	203	204	1	0.995
Ion_AmpliSeq_Neurological	5274	NEB	chr2	152450521	152450832	1	170	312	142	0.545
Ion_AmpliSeq_Neurological	5275	NEB	chr2	152452574	152452681	1	108	108	0	1
Ion_AmpliSeq_Neurological	5276	NEB	chr2	152453472	152453576	1	105	105	0	1
Ion_AmpliSeq_Neurological	5277	NEB	chr2	152454441	152454644	0	0	204	204	0
Ion_AmpliSeq_Neurological	5278	NEB	chr2	152456956	152457267	1	67	312	245	0.215
Ion_AmpliSeq_Neurological	5279	NEB	chr2	152458415	152458522	1	107	108	1	0.991
Ion_AmpliSeq_Neurological	5280	NEB	chr2	152459101	152459205	1	105	105	0	1
Ion_AmpliSeq_Neurological	5281	NEB	chr2	152460083	152460286	2	202	204	2	0.99
Ion_AmpliSeq_Neurological	5282	NEB	chr2	152461074	152461385	1	155	312	157	0.497
Ion_AmpliSeq_Neurological	5283	NEB	chr2	152463120	152463227	2	108	108	0	1
Ion_AmpliSeq_Neurological	5284	NEB	chr2	152464018	152464122	1	105	105	0	1
Ion_AmpliSeq_Neurological	5285	NEB	chr2	152464987	152465190	0	0	204	204	0
Ion_AmpliSeq_Neurological	5286	NEB	chr2	152466323	152466634	2	312	312	0	1
Ion_AmpliSeq_Neurological	5287	NEB	chr2	152467030	152467137	1	108	108	0	1
Ion_AmpliSeq_Neurological	5288	NEB	chr2	152467276	152467380	1	105	105	0	1
Ion_AmpliSeq_Neurological	5289	NEB	chr2	152468700	152468903	2	204	204	0	1
Ion_AmpliSeq_Neurological	5290	NEB	chr2	152470790	152471101	2	312	312	0	1
Ion_AmpliSeq_Neurological	5291	NEB	chr2	152472516	152472623	1	108	108	0	1
Ion_AmpliSeq_Neurological	5292	NEB	chr2	152473878	152473982	1	105	105	0	1
Ion_AmpliSeq_Neurological	5293	NEB	chr2	152474789	152474992	2	204	204	0	1
Ion_AmpliSeq_Neurological	5294	NEB	chr2	152475965	152476276	2	312	312	0	1
Ion_AmpliSeq_Neurological	5295	NEB	chr2	152477433	152477540	1	108	108	0	1
Ion_AmpliSeq_Neurological	5296	NEB	chr2	152482048	152482152	1	105	105	0	1
Ion_AmpliSeq_Neurological	5297	NEB	chr2	152483516	152483719	2	204	204	0	1
Ion_AmpliSeq_Neurological	5298	NEB	chr2	152484037	152484348	3	312	312	0	1
Ion_AmpliSeq_Neurological	5299	NEB	chr2	152486053	152486160	1	108	108	0	1
Ion_AmpliSeq_Neurological	5300	NEB	chr2	152487229	152487333	1	105	105	0	1
Ion_AmpliSeq_Neurological	5301	NEB	chr2	152487657	152487860	2	204	204	0	1
Ion_AmpliSeq_Neurological	5302	NEB	chr2	152490168	152490479	3	312	312	0	1
Ion_AmpliSeq_Neurological	5303	NEB	chr2	152492741	152492848	1	108	108	0	1
Ion_AmpliSeq_Neurological	5304	NEB	chr2	152495794	152495898	1	105	105	0	1
Ion_AmpliSeq_Neurological	5305	NEB	chr2	152496371	152496574	2	204	204	0	1
Ion_AmpliSeq_Neurological	5306	NEB	chr2	152496407	152496574	2	168	168	0	1
Ion_AmpliSeq_Neurological	5307	NEB	chr2	152496869	152497180	3	312	312	0	1
Ion_AmpliSeq_Neurological	5308	NEB	chr2	152499088	152499195	1	108	108	0	1
Ion_AmpliSeq_Neurological	5309	NEB	chr2	152499279	152499383	1	105	105	0	1
Ion_AmpliSeq_Neurological	5310	NEB	chr2	152499664	152499867	2	204	204	0	1
Ion_AmpliSeq_Neurological	5311	NEB	chr2	152500332	152500643	2	312	312	0	1
Ion_AmpliSeq_Neurological	5312	NEB	chr2	152500982	152501089	1	108	108	0	1
Ion_AmpliSeq_Neurological	5313	NEB	chr2	152502644	152502748	1	105	105	0	1
Ion_AmpliSeq_Neurological	5314	NEB	chr2	152506690	152506893	3	204	204	0	1
Ion_AmpliSeq_Neurological	5315	NEB	chr2	152507088	152507399	3	312	312	0	1
Ion_AmpliSeq_Neurological	5316	NEB	chr2	152510506	152510613	2	108	108	0	1
Ion_AmpliSeq_Neurological	5317	NEB	chr2	152511784	152511888	2	105	105	0	1
Ion_AmpliSeq_Neurological	5318	NEB	chr2	152512331	152512537	2	207	207	0	1
Ion_AmpliSeq_Neurological	5319	NEB	chr2	152512667	152512978	2	312	312	0	1
Ion_AmpliSeq_Neurological	5320	NEB	chr2	152514497	152514604	1	108	108	0	1
Ion_AmpliSeq_Neurological	5321	NEB	chr2	152515579	152515683	1	105	105	0	1
Ion_AmpliSeq_Neurological	5322	NEB	chr2	152518649	152518855	2	207	207	0	1
Ion_AmpliSeq_Neurological	5323	NEB	chr2	152520062	152520373	2	312	312	0	1
Ion_AmpliSeq_Neurological	5324	NEB	chr2	152521015	152521122	1	108	108	0	1
Ion_AmpliSeq_Neurological	5325	NEB	chr2	152521273	152521377	1	105	105	0	1
Ion_AmpliSeq_Neurological	5326	NEB	chr2	152521847	152522053	2	207	207	0	1
Ion_AmpliSeq_Neurological	5327	NEB	chr2	152522604	152522915	2	312	312	0	1
Ion_AmpliSeq_Neurological	5328	NEB	chr2	152524318	152524425	1	108	108	0	1
Ion_AmpliSeq_Neurological	5329	NEB	chr2	152525541	152525645	1	105	105	0	1
Ion_AmpliSeq_Neurological	5330	NEB	chr2	152527537	152527743	2	207	207	0	1
Ion_AmpliSeq_Neurological	5331	NEB	chr2	152528883	152529194	2	312	312	0	1
Ion_AmpliSeq_Neurological	5332	NEB	chr2	152530991	152531098	1	108	108	0	1
Ion_AmpliSeq_Neurological	5333	NEB	chr2	152531801	152531905	1	105	105	0	1
Ion_AmpliSeq_Neurological	5334	NEB	chr2	152534079	152534285	2	207	207	0	1
Ion_AmpliSeq_Neurological	5335	NEB	chr2	152534390	152534701	3	312	312	0	1
Ion_AmpliSeq_Neurological	5336	NEB	chr2	152536235	152536342	1	108	108	0	1
Ion_AmpliSeq_Neurological	5337	NEB	chr2	152536432	152536536	1	105	105	0	1
Ion_AmpliSeq_Neurological	5338	NEB	chr2	152537244	152537342	2	99	99	0	1
Ion_AmpliSeq_Neurological	5339	NEB	chr2	152539176	152539283	1	108	108	0	1
Ion_AmpliSeq_Neurological	5340	NEB	chr2	152541292	152541489	2	198	198	0	1
Ion_AmpliSeq_Neurological	5341	NEB	chr2	152543933	152544046	1	114	114	0	1
Ion_AmpliSeq_Neurological	5342	NEB	chr2	152544140	152544247	1	108	108	0	1
Ion_AmpliSeq_Neurological	5343	NEB	chr2	152544806	152544910	1	105	105	0	1
Ion_AmpliSeq_Neurological	5344	NEB	chr2	152547241	152547339	1	99	99	0	1
Ion_AmpliSeq_Neurological	5345	NEB	chr2	152548378	152548482	1	105	105	0	1
Ion_AmpliSeq_Neurological	5346	NEB	chr2	152548573	152548680	1	108	108	0	1
Ion_AmpliSeq_Neurological	5347	NEB	chr2	152548775	152548876	1	102	102	0	1
Ion_AmpliSeq_Neurological	5348	NEB	chr2	152550837	152550950	1	114	114	0	1
Ion_AmpliSeq_Neurological	5349	NEB	chr2	152551036	152551143	1	108	108	0	1
Ion_AmpliSeq_Neurological	5350	NEB	chr2	152552092	152552196	1	105	105	0	1
Ion_AmpliSeq_Neurological	5351	NEB	chr2	152553151	152553249	1	99	99	0	1
Ion_AmpliSeq_Neurological	5352	NEB	chr2	152553662	152553766	2	105	105	0	1
Ion_AmpliSeq_Neurological	5353	NEB	chr2	152553864	152553971	2	108	108	0	1
Ion_AmpliSeq_Neurological	5354	NEB	chr2	152554058	152554162	2	105	105	0	1
Ion_AmpliSeq_Neurological	5355	NEB	chr2	152563395	152563511	2	117	117	0	1
Ion_AmpliSeq_Neurological	5356	NEB	chr2	152566170	152566277	1	108	108	0	1
Ion_AmpliSeq_Neurological	5357	NEB	chr2	152566948	152567052	1	105	105	0	1
Ion_AmpliSeq_Neurological	5358	NEB	chr2	152573930	152574034	1	105	105	0	1
Ion_AmpliSeq_Neurological	5359	NEB	chr2	152579896	152580000	1	105	105	0	1
Ion_AmpliSeq_Neurological	5360	NEB	chr2	152580774	152580878	1	105	105	0	1
Ion_AmpliSeq_Neurological	5361	NEB	chr2	152581371	152581475	1	105	105	0	1
Ion_AmpliSeq_Neurological	5362	NEB	chr2	152581967	152582074	1	108	108	0	1
Ion_AmpliSeq_Neurological	5363	NEB	chr2	152584205	152584420	2	216	216	0	1
Ion_AmpliSeq_Neurological	5364	NEB	chr2	152586129	152586170	1	42	42	0	1
Ion_AmpliSeq_Neurological	5365	NEB	chr2	152589635	152589670	1	36	36	0	1
Ion_AmpliSeq_Neurological	100822	CACNB4	chr2	152695633	152695893	2	261	261	0	1
Ion_AmpliSeq_Neurological	100823	CACNB4	chr2	152698417	152698602	1	186	186	0	1
Ion_AmpliSeq_Neurological	100824	CACNB4	chr2	152709962	152710057	1	96	96	0	1
Ion_AmpliSeq_Neurological	100825	CACNB4	chr2	152711738	152711889	1	152	152	0	1
Ion_AmpliSeq_Neurological	100826	CACNB4	chr2	152717225	152717334	1	110	110	0	1
Ion_AmpliSeq_Neurological	100827	CACNB4	chr2	152725691	152725749	1	59	59	0	1
Ion_AmpliSeq_Neurological	100828	CACNB4	chr2	152727045	152727125	1	81	81	0	1
Ion_AmpliSeq_Neurological	100829	CACNB4	chr2	152727356	152727375	1	20	20	0	1
Ion_AmpliSeq_Neurological	100830	CACNB4	chr2	152728931	152729007	1	77	77	0	1
Ion_AmpliSeq_Neurological	100831	CACNB4	chr2	152732940	152733070	2	131	131	0	1
Ion_AmpliSeq_Neurological	100832	CACNB4	chr2	152737314	152737436	1	123	123	0	1
Ion_AmpliSeq_Neurological	100833	CACNB4	chr2	152739765	152739884	1	120	120	0	1
Ion_AmpliSeq_Neurological	100834	CACNB4	chr2	152830183	152830227	1	45	45	0	1
Ion_AmpliSeq_Neurological	100835	CACNB4	chr2	152954844	152954927	2	84	84	0	1
Ion_AmpliSeq_Neurological	100836	CACNB4	chr2	152955155	152955163	1	9	9	0	1
Ion_AmpliSeq_Neurological	100837	CACNB4	chr2	152955463	152955525	1	51	63	12	0.81
Ion_AmpliSeq_Neurological	100838	SCN2A	chr2	166152334	166152600	2	267	267	0	1
Ion_AmpliSeq_Neurological	100839	SCN2A	chr2	166153527	166153645	2	119	119	0	1
Ion_AmpliSeq_Neurological	100840	SCN2A	chr2	166164358	166164447	1	90	90	0	1
Ion_AmpliSeq_Neurological	100841	SCN2A	chr2	166165176	166165304	1	129	129	0	1
Ion_AmpliSeq_Neurological	100842	SCN2A	chr2	166165675	166165766	1	92	92	0	1
Ion_AmpliSeq_Neurological	100843	SCN2A	chr2	166165862	166165953	1	92	92	0	1
Ion_AmpliSeq_Neurological	100844	SCN2A	chr2	166166833	166167105	3	273	273	0	1
Ion_AmpliSeq_Neurological	100845	SCN2A	chr2	166168535	166168598	1	64	64	0	1
Ion_AmpliSeq_Neurological	100846	SCN2A	chr2	166170130	166170271	1	142	142	0	1
Ion_AmpliSeq_Neurological	100847	SCN2A	chr2	166170412	166170618	2	207	207	0	1
Ion_AmpliSeq_Neurological	100848	SCN2A	chr2	166171981	166172268	2	288	288	0	1
Ion_AmpliSeq_Neurological	100849	SCN2A	chr2	166179666	166180010	2	345	345	0	1
Ion_AmpliSeq_Neurological	100850	SCN2A	chr2	166183362	166183494	1	133	133	0	1
Ion_AmpliSeq_Neurological	100851	SCN2A	chr2	166187840	166188078	2	239	239	0	1
Ion_AmpliSeq_Neurological	100852	SCN2A	chr2	166198806	166198979	2	174	174	0	1
Ion_AmpliSeq_Neurological	100853	SCN2A	chr2	166201065	166201421	3	357	357	0	1
Ion_AmpliSeq_Neurological	100854	SCN2A	chr2	166210702	166211181	3	480	480	0	1
Ion_AmpliSeq_Neurological	100855	SCN2A	chr2	166221653	166221773	2	121	121	0	1
Ion_AmpliSeq_Neurological	100856	SCN2A	chr2	166223727	166223881	1	155	155	0	1
Ion_AmpliSeq_Neurological	100857	SCN2A	chr2	166226636	166226809	2	174	174	0	1
Ion_AmpliSeq_Neurological	100858	SCN2A	chr2	166229735	166229857	1	123	123	0	1
Ion_AmpliSeq_Neurological	100859	SCN2A	chr2	166231195	166231476	2	282	282	0	1
Ion_AmpliSeq_Neurological	100860	SCN2A	chr2	166234107	166234160	2	54	54	0	1
Ion_AmpliSeq_Neurological	100861	SCN2A	chr2	166237102	166237239	2	138	138	0	1
Ion_AmpliSeq_Neurological	100862	SCN2A	chr2	166237603	166237707	1	105	105	0	1
Ion_AmpliSeq_Neurological	100863	SCN2A	chr2	166243256	166243526	2	271	271	0	1
Ion_AmpliSeq_Neurological	100864	SCN2A	chr2	166245139	166246334	7	1196	1196	0	1
Ion_AmpliSeq_Neurological	100865	SCN1A	chr2	166847755	166848932	8	1178	1178	0	1
Ion_AmpliSeq_Neurological	hs425	SCN1A	chr2	166848943	166848949	1	7	7	0	1
Ion_AmpliSeq_Neurological	100866	SCN1A	chr2	166850656	166850926	2	271	271	0	1
Ion_AmpliSeq_Neurological	100867	SCN1A	chr2	166852523	166852627	1	105	105	0	1
Ion_AmpliSeq_Neurological	100868	SCN1A	chr2	166854548	166854685	1	138	138	0	1
Ion_AmpliSeq_Neurological	100869	SCN1A	chr2	166856233	166856286	1	54	54	0	1
Ion_AmpliSeq_Neurological	100870	SCN1A	chr2	166858982	166859263	3	282	282	0	1
Ion_AmpliSeq_Neurological	100871	SCN1A	chr2	166866229	166866351	1	123	123	0	1
Ion_AmpliSeq_Neurological	100872	SCN1A	chr2	166868619	166868792	2	174	174	0	1
Ion_AmpliSeq_Neurological	100873	SCN1A	chr2	166870254	166870408	1	155	155	0	1
Ion_AmpliSeq_Neurological	100874	SCN1A	chr2	166872117	166872237	1	121	121	0	1
Ion_AmpliSeq_Neurological	100875	SCN1A	chr2	166892558	166893040	3	483	483	0	1
Ion_AmpliSeq_Neurological	100876	SCN1A	chr2	166894286	166894642	3	357	357	0	1
Ion_AmpliSeq_Neurological	hs426	SCN1A	chr2	166895923	166895929	1	7	7	0	1
Ion_AmpliSeq_Neurological	100877	SCN1A	chr2	166895933	166896106	2	174	174	0	1
Ion_AmpliSeq_Neurological	100878	SCN1A	chr2	166897741	166897979	2	239	239	0	1
Ion_AmpliSeq_Neurological	100879	SCN1A	chr2	166898802	166898934	2	133	133	0	1
Ion_AmpliSeq_Neurological	100880	SCN1A	chr2	166900179	166900559	3	381	381	0	1
Ion_AmpliSeq_Neurological	100881	SCN1A	chr2	166900212	166900559	3	348	348	0	1
Ion_AmpliSeq_Neurological	100882	SCN1A	chr2	166900263	166900559	2	297	297	0	1
Ion_AmpliSeq_Neurological	100883	SCN1A	chr2	166901553	166901837	2	285	285	0	1
Ion_AmpliSeq_Neurological	100884	SCN1A	chr2	166903280	166903486	2	207	207	0	1
Ion_AmpliSeq_Neurological	100885	SCN1A	chr2	166904137	166904278	1	142	142	0	1
Ion_AmpliSeq_Neurological	100886	SCN1A	chr2	166905396	166905459	1	64	64	0	1
Ion_AmpliSeq_Neurological	100887	SCN1A	chr2	166908229	166908498	2	270	270	0	1
Ion_AmpliSeq_Neurological	100888	SCN1A	chr2	166909362	166909453	1	92	92	0	1
Ion_AmpliSeq_Neurological	100889	SCN1A	chr2	166911148	166911276	1	129	129	0	1
Ion_AmpliSeq_Neurological	100890	SCN1A	chr2	166912921	166913008	1	88	88	0	1
Ion_AmpliSeq_Neurological	100891	SCN1A	chr2	166915078	166915198	2	121	121	0	1
Ion_AmpliSeq_Neurological	100892	SCN1A	chr2	166929868	166930131	2	264	264	0	1
Ion_AmpliSeq_Neurological	100893	SCN9A	chr2	167055182	167056374	7	1168	1193	25	0.979
Ion_AmpliSeq_Neurological	100894	SCN9A	chr2	167060465	167060735	3	271	271	0	1
Ion_AmpliSeq_Neurological	100895	SCN9A	chr2	167060870	167060974	3	105	105	0	1
Ion_AmpliSeq_Neurological	100896	SCN9A	chr2	167083077	167083214	2	138	138	0	1
Ion_AmpliSeq_Neurological	100897	SCN9A	chr2	167084180	167084233	1	54	54	0	1
Ion_AmpliSeq_Neurological	100898	SCN9A	chr2	167085201	167085482	2	282	282	0	1
Ion_AmpliSeq_Neurological	100899	SCN9A	chr2	167089850	167089972	1	123	123	0	1
Ion_AmpliSeq_Neurological	100900	SCN9A	chr2	167094604	167094777	2	174	174	0	1
Ion_AmpliSeq_Neurological	100901	SCN9A	chr2	167099012	167099166	2	155	155	0	1
Ion_AmpliSeq_Neurological	100902	SCN9A	chr2	167108275	167108395	1	121	121	0	1
Ion_AmpliSeq_Neurological	100903	SCN9A	chr2	167128909	167129385	3	477	477	0	1
Ion_AmpliSeq_Neurological	100904	SCN9A	chr2	167133493	167133849	3	357	357	0	1
Ion_AmpliSeq_Neurological	100905	SCN9A	chr2	167134650	167134823	2	174	174	0	1
Ion_AmpliSeq_Neurological	100906	SCN9A	chr2	167136867	167137105	2	239	239	0	1
Ion_AmpliSeq_Neurological	100907	SCN9A	chr2	167138189	167138318	2	130	130	0	1
Ion_AmpliSeq_Neurological	100908	SCN9A	chr2	167140996	167141334	2	339	339	0	1
Ion_AmpliSeq_Neurological	100909	SCN9A	chr2	167142846	167143133	2	288	288	0	1
Ion_AmpliSeq_Neurological	100910	SCN9A	chr2	167144947	167145153	2	207	207	0	1
Ion_AmpliSeq_Neurological	100911	SCN9A	chr2	167149741	167149882	1	142	142	0	1
Ion_AmpliSeq_Neurological	100912	SCN9A	chr2	167151109	167151172	1	64	64	0	1
Ion_AmpliSeq_Neurological	100913	SCN9A	chr2	167159600	167159812	2	213	213	0	1
Ion_AmpliSeq_Neurological	100914	SCN9A	chr2	167160748	167160839	1	92	92	0	1
Ion_AmpliSeq_Neurological	100915	SCN9A	chr2	167162302	167162430	1	129	129	0	1
Ion_AmpliSeq_Neurological	100916	SCN9A	chr2	167163020	167163109	1	90	90	0	1
Ion_AmpliSeq_Neurological	100917	SCN9A	chr2	167163466	167163584	1	119	119	0	1
Ion_AmpliSeq_Neurological	100918	SCN9A	chr2	167168009	167168266	2	258	258	0	1
Ion_AmpliSeq_Neurological	100919	GAD1	chr2	171675102	171675183	1	82	82	0	1
Ion_AmpliSeq_Neurological	100920	GAD1	chr2	171678597	171678659	1	63	63	0	1
Ion_AmpliSeq_Neurological	100921	GAD1	chr2	171685985	171686143	1	159	159	0	1
Ion_AmpliSeq_Neurological	100922	GAD1	chr2	171687460	171687702	2	243	243	0	1
Ion_AmpliSeq_Neurological	100923	GAD1	chr2	171693303	171693393	1	91	91	0	1
Ion_AmpliSeq_Neurological	100924	GAD1	chr2	171699079	171699115	1	37	37	0	1
Ion_AmpliSeq_Neurological	100925	GAD1	chr2	171700555	171700667	1	113	113	0	1
Ion_AmpliSeq_Neurological	100926	GAD1	chr2	171702016	171702131	2	116	116	0	1
Ion_AmpliSeq_Neurological	100927	GAD1	chr2	171702216	171702295	1	80	80	0	1
Ion_AmpliSeq_Neurological	100928	GAD1	chr2	171702519	171702573	1	55	55	0	1
Ion_AmpliSeq_Neurological	100929	GAD1	chr2	171704186	171704302	1	117	117	0	1
Ion_AmpliSeq_Neurological	100930	GAD1	chr2	171705796	171705860	1	65	65	0	1
Ion_AmpliSeq_Neurological	100931	GAD1	chr2	171709224	171709302	1	79	79	0	1
Ion_AmpliSeq_Neurological	100932	GAD1	chr2	171710383	171710532	1	150	150	0	1
Ion_AmpliSeq_Neurological	100933	GAD1	chr2	171713528	171713635	1	108	108	0	1
Ion_AmpliSeq_Neurological	100934	GAD1	chr2	171715314	171715403	1	90	90	0	1
Ion_AmpliSeq_Neurological	100935	GAD1	chr2	171716219	171716392	1	174	174	0	1
Ion_AmpliSeq_Neurological	5711	CHRNA1	chr2	175612852	175612983	1	132	132	0	1
Ion_AmpliSeq_Neurological	5712	CHRNA1	chr2	175613308	175613547	3	240	240	0	1
Ion_AmpliSeq_Neurological	5713	CHRNA1	chr2	175614674	175614897	1	199	224	25	0.888
Ion_AmpliSeq_Neurological	5714	CHRNA1	chr2	175618231	175618468	2	238	238	0	1
Ion_AmpliSeq_Neurological	5715	CHRNA1	chr2	175618947	175619142	1	196	196	0	1
Ion_AmpliSeq_Neurological	5716	CHRNA1	chr2	175622294	175622403	1	110	110	0	1
Ion_AmpliSeq_Neurological	5717	CHRNA1	chr2	175622674	175622748	1	75	75	0	1
Ion_AmpliSeq_Neurological	5718	CHRNA1	chr2	175624059	175624103	1	45	45	0	1
Ion_AmpliSeq_Neurological	5719	CHRNA1	chr2	175624216	175624361	2	146	146	0	1
Ion_AmpliSeq_Neurological	5720	CHRNA1	chr2	175629080	175629122	1	43	43	0	1
Ion_AmpliSeq_Neurological	100936	HOXD10	chr2	176981562	176982306	5	745	745	0	1
Ion_AmpliSeq_Neurological	100937	HOXD10	chr2	176983682	176983959	3	278	278	0	1
Ion_AmpliSeq_Neurological	100938	PRKRA	chr2	179296824	179296981	2	158	158	0	1
Ion_AmpliSeq_Neurological	100939	PRKRA	chr2	179300872	179301046	1	175	175	0	1
Ion_AmpliSeq_Neurological	100940	PRKRA	chr2	179306337	179306431	1	95	95	0	1
Ion_AmpliSeq_Neurological	100941	PRKRA	chr2	179307994	179308111	1	118	118	0	1
Ion_AmpliSeq_Neurological	100942	PRKRA	chr2	179309149	179309227	1	79	79	0	1
Ion_AmpliSeq_Neurological	100943	PRKRA	chr2	179312232	179312313	1	82	82	0	1
Ion_AmpliSeq_Neurological	100944	PRKRA	chr2	179314969	179315128	1	160	160	0	1
Ion_AmpliSeq_Neurological	100945	PRKRA	chr2	179314969	179315138	1	170	170	0	1
Ion_AmpliSeq_Neurological	100946	PRKRA	chr2	179314969	179315170	1	202	202	0	1
Ion_AmpliSeq_Neurological	100947	PRKRA	chr2	179315693	179315757	0	0	65	65	0
Ion_AmpliSeq_Neurological	100948	TTN	chr2	179391739	179392034	2	296	296	0	1
Ion_AmpliSeq_Neurological	100949	TTN	chr2	179392173	179392475	2	303	303	0	1
Ion_AmpliSeq_Neurological	100950	TTN	chr2	179393001	179393154	2	154	154	0	1
Ion_AmpliSeq_Neurological	100951	TTN	chr2	179393255	179393946	4	692	692	0	1
Ion_AmpliSeq_Neurological	100952	TTN	chr2	179394687	179394843	2	157	157	0	1
Ion_AmpliSeq_Neurological	100953	TTN	chr2	179394968	179400576	31	5609	5609	0	1
Ion_AmpliSeq_Neurological	100954	TTN	chr2	179400709	179401302	4	594	594	0	1
Ion_AmpliSeq_Neurological	100955	TTN	chr2	179401665	179401970	3	306	306	0	1
Ion_AmpliSeq_Neurological	100956	TTN	chr2	179402069	179402644	4	576	576	0	1
Ion_AmpliSeq_Neurological	100957	TTN	chr2	179403267	179403566	3	300	300	0	1
Ion_AmpliSeq_Neurological	100958	TTN	chr2	179403673	179403978	2	306	306	0	1
Ion_AmpliSeq_Neurological	100959	TTN	chr2	179404109	179404693	4	585	585	0	1
Ion_AmpliSeq_Neurological	100960	TTN	chr2	179404795	179405097	2	303	303	0	1
Ion_AmpliSeq_Neurological	100961	TTN	chr2	179406009	179406311	2	303	303	0	1
Ion_AmpliSeq_Neurological	100962	TTN	chr2	179406991	179407290	2	300	300	0	1
Ion_AmpliSeq_Neurological	100963	TTN	chr2	179407389	179407676	2	288	288	0	1
Ion_AmpliSeq_Neurological	100964	TTN	chr2	179407796	179408389	4	594	594	0	1
Ion_AmpliSeq_Neurological	100965	TTN	chr2	179408561	179408842	2	282	282	0	1
Ion_AmpliSeq_Neurological	100966	TTN	chr2	179408928	179409233	2	306	306	0	1
Ion_AmpliSeq_Neurological	100967	TTN	chr2	179410115	179410420	3	306	306	0	1
Ion_AmpliSeq_Neurological	100968	TTN	chr2	179410547	179410843	2	297	297	0	1
Ion_AmpliSeq_Neurological	100969	TTN	chr2	179410939	179411229	2	291	291	0	1
Ion_AmpliSeq_Neurological	100970	TTN	chr2	179411327	179411632	3	306	306	0	1
Ion_AmpliSeq_Neurological	100971	TTN	chr2	179411730	179412032	3	303	303	0	1
Ion_AmpliSeq_Neurological	100972	TTN	chr2	179412134	179414200	11	2067	2067	0	1
Ion_AmpliSeq_Neurological	100973	TTN	chr2	179414297	179414596	3	300	300	0	1
Ion_AmpliSeq_Neurological	100974	TTN	chr2	179414713	179415000	3	288	288	0	1
Ion_AmpliSeq_Neurological	100975	TTN	chr2	179415694	179415987	2	294	294	0	1
Ion_AmpliSeq_Neurological	100976	TTN	chr2	179416357	179418123	10	1767	1767	0	1
Ion_AmpliSeq_Neurological	100977	TTN	chr2	179418229	179418534	2	306	306	0	1
Ion_AmpliSeq_Neurological	100978	TTN	chr2	179418641	179418943	2	303	303	0	1
Ion_AmpliSeq_Neurological	100979	TTN	chr2	179419180	179419479	2	300	300	0	1
Ion_AmpliSeq_Neurological	100980	TTN	chr2	179419592	179419879	3	288	288	0	1
Ion_AmpliSeq_Neurological	100981	TTN	chr2	179421575	179421871	3	297	297	0	1
Ion_AmpliSeq_Neurological	100982	TTN	chr2	179421980	179422282	3	303	303	0	1
Ion_AmpliSeq_Neurological	100983	TTN	chr2	179422375	179422962	5	588	588	0	1
Ion_AmpliSeq_Neurological	100984	TTN	chr2	179423068	179423364	3	297	297	0	1
Ion_AmpliSeq_Neurological	100985	TTN	chr2	179424038	179441143	87	17106	17106	0	1
Ion_AmpliSeq_Neurological	100986	TTN	chr2	179441256	179441558	3	303	303	0	1
Ion_AmpliSeq_Neurological	100987	TTN	chr2	179441650	179442237	4	588	588	0	1
Ion_AmpliSeq_Neurological	100988	TTN	chr2	179442329	179442625	3	297	297	0	1
Ion_AmpliSeq_Neurological	100989	TTN	chr2	179442715	179442912	2	198	198	0	1
Ion_AmpliSeq_Neurological	100990	TTN	chr2	179443338	179443442	1	105	105	0	1
Ion_AmpliSeq_Neurological	100991	TTN	chr2	179443533	179444120	4	588	588	0	1
Ion_AmpliSeq_Neurological	100992	TTN	chr2	179444288	179444575	3	288	288	0	1
Ion_AmpliSeq_Neurological	100993	TTN	chr2	179444666	179444956	3	291	291	0	1
Ion_AmpliSeq_Neurological	100994	TTN	chr2	179445049	179445336	3	288	288	0	1
Ion_AmpliSeq_Neurological	100995	TTN	chr2	179446226	179446531	3	306	306	0	1
Ion_AmpliSeq_Neurological	100996	TTN	chr2	179446633	179446935	2	303	303	0	1
Ion_AmpliSeq_Neurological	100997	TTN	chr2	179447023	179447319	2	297	297	0	1
Ion_AmpliSeq_Neurological	100998	TTN	chr2	179447667	179447954	3	288	288	0	1
Ion_AmpliSeq_Neurological	100999	TTN	chr2	179448334	179448633	2	300	300	0	1
Ion_AmpliSeq_Neurological	101000	TTN	chr2	179449003	179449305	3	303	303	0	1
Ion_AmpliSeq_Neurological	101001	TTN	chr2	179449396	179449695	3	300	300	0	1
Ion_AmpliSeq_Neurological	101002	TTN	chr2	179449799	179450074	2	276	276	0	1
Ion_AmpliSeq_Neurological	101003	TTN	chr2	179451232	179451534	2	303	303	0	1
Ion_AmpliSeq_Neurological	101004	TTN	chr2	179451845	179452144	2	300	300	0	1
Ion_AmpliSeq_Neurological	101005	TTN	chr2	179452243	179452527	2	285	285	0	1
Ion_AmpliSeq_Neurological	101006	TTN	chr2	179452626	179452946	3	321	321	0	1
Ion_AmpliSeq_Neurological	101007	TTN	chr2	179453265	179456231	16	2967	2967	0	1
Ion_AmpliSeq_Neurological	101008	TTN	chr2	179456326	179456619	3	294	294	0	1
Ion_AmpliSeq_Neurological	101009	TTN	chr2	179456705	179457004	3	300	300	0	1
Ion_AmpliSeq_Neurological	101010	TTN	chr2	179457106	179457387	3	282	282	0	1
Ion_AmpliSeq_Neurological	101011	TTN	chr2	179457502	179457810	3	309	309	0	1
Ion_AmpliSeq_Neurological	101012	TTN	chr2	179457900	179458202	3	303	303	0	1
Ion_AmpliSeq_Neurological	101013	TTN	chr2	179458295	179458594	3	300	300	0	1
Ion_AmpliSeq_Neurological	101014	TTN	chr2	179458688	179458969	3	282	282	0	1
Ion_AmpliSeq_Neurological	101015	TTN	chr2	179459071	179459373	3	303	303	0	1
Ion_AmpliSeq_Neurological	101016	TTN	chr2	179460234	179460536	2	303	303	0	1
Ion_AmpliSeq_Neurological	101017	TTN	chr2	179462265	179462546	2	282	282	0	1
Ion_AmpliSeq_Neurological	101018	TTN	chr2	179462635	179462785	1	151	151	0	1
Ion_AmpliSeq_Neurological	101019	TTN	chr2	179463233	179463381	2	149	149	0	1
Ion_AmpliSeq_Neurological	101020	TTN	chr2	179463475	179463789	3	315	315	0	1
Ion_AmpliSeq_Neurological	101021	TTN	chr2	179463873	179464172	3	300	300	0	1
Ion_AmpliSeq_Neurological	101022	TTN	chr2	179464281	179464577	3	297	297	0	1
Ion_AmpliSeq_Neurological	101023	TTN	chr2	179465581	179465898	3	318	318	0	1
Ion_AmpliSeq_Neurological	101024	TTN	chr2	179465992	179466291	3	300	300	0	1
Ion_AmpliSeq_Neurological	101025	TTN	chr2	179466385	179466514	2	130	130	0	1
Ion_AmpliSeq_Neurological	101026	TTN	chr2	179466609	179466641	2	33	33	0	1
Ion_AmpliSeq_Neurological	101027	TTN	chr2	179466729	179466877	2	149	149	0	1
Ion_AmpliSeq_Neurological	101028	TTN	chr2	179467009	179467317	3	309	309	0	1
Ion_AmpliSeq_Neurological	101029	TTN	chr2	179468603	179469032	3	430	430	0	1
Ion_AmpliSeq_Neurological	101030	TTN	chr2	179469435	179469625	2	191	191	0	1
Ion_AmpliSeq_Neurological	101031	TTN	chr2	179469714	179470022	3	309	309	0	1
Ion_AmpliSeq_Neurological	101032	TTN	chr2	179470141	179470440	2	300	300	0	1
Ion_AmpliSeq_Neurological	101033	TTN	chr2	179471748	179472041	2	294	294	0	1
Ion_AmpliSeq_Neurological	101034	TTN	chr2	179472128	179472412	3	285	285	0	1
Ion_AmpliSeq_Neurological	101035	TTN	chr2	179472512	179472808	3	297	297	0	1
Ion_AmpliSeq_Neurological	101036	TTN	chr2	179472905	179473204	3	300	300	0	1
Ion_AmpliSeq_Neurological	101037	TTN	chr2	179473333	179473635	2	303	303	0	1
Ion_AmpliSeq_Neurological	101038	TTN	chr2	179473935	179474297	3	363	363	0	1
Ion_AmpliSeq_Neurological	101039	TTN	chr2	179474411	179474713	2	303	303	0	1
Ion_AmpliSeq_Neurological	101040	TTN	chr2	179474817	179475116	2	300	300	0	1
Ion_AmpliSeq_Neurological	101041	TTN	chr2	179475720	179475998	2	279	279	0	1
Ion_AmpliSeq_Neurological	101042	TTN	chr2	179476099	179476404	3	306	306	0	1
Ion_AmpliSeq_Neurological	101043	TTN	chr2	179476485	179476681	2	197	197	0	1
Ion_AmpliSeq_Neurological	101044	TTN	chr2	179476784	179476889	2	106	106	0	1
Ion_AmpliSeq_Neurological	101045	TTN	chr2	179477004	179477303	3	300	300	0	1
Ion_AmpliSeq_Neurological	101046	TTN	chr2	179477500	179477799	3	300	300	0	1
Ion_AmpliSeq_Neurological	101047	TTN	chr2	179477888	179478003	2	116	116	0	1
Ion_AmpliSeq_Neurological	101048	TTN	chr2	179478478	179478664	2	187	187	0	1
Ion_AmpliSeq_Neurological	101049	TTN	chr2	179478779	179479075	3	297	297	0	1
Ion_AmpliSeq_Neurological	101050	TTN	chr2	179479193	179479480	3	288	288	0	1
Ion_AmpliSeq_Neurological	101051	TTN	chr2	179479574	179479695	2	122	122	0	1
Ion_AmpliSeq_Neurological	101052	TTN	chr2	179480034	179480211	2	178	178	0	1
Ion_AmpliSeq_Neurological	101053	TTN	chr2	179480368	179480515	1	148	148	0	1
Ion_AmpliSeq_Neurological	101054	TTN	chr2	179481206	179481357	2	152	152	0	1
Ion_AmpliSeq_Neurological	101055	TTN	chr2	179481456	179481740	3	285	285	0	1
Ion_AmpliSeq_Neurological	101056	TTN	chr2	179481847	179481961	2	115	115	0	1
Ion_AmpliSeq_Neurological	101057	TTN	chr2	179482052	179482239	2	188	188	0	1
Ion_AmpliSeq_Neurological	101058	TTN	chr2	179482506	179482808	3	303	303	0	1
Ion_AmpliSeq_Neurological	101059	TTN	chr2	179482916	179483218	3	303	303	0	1
Ion_AmpliSeq_Neurological	101060	TTN	chr2	179483311	179483580	2	270	270	0	1
Ion_AmpliSeq_Neurological	101061	TTN	chr2	179484348	179484614	3	267	267	0	1
Ion_AmpliSeq_Neurological	101062	TTN	chr2	179484715	179484839	2	125	125	0	1
Ion_AmpliSeq_Neurological	101063	TTN	chr2	179484944	179485352	4	409	409	0	1
Ion_AmpliSeq_Neurological	101064	TTN	chr2	179485442	179485720	3	279	279	0	1
Ion_AmpliSeq_Neurological	101065	TTN	chr2	179485829	179486095	3	267	267	0	1
Ion_AmpliSeq_Neurological	101066	TTN	chr2	179486202	179486468	3	267	267	0	1
Ion_AmpliSeq_Neurological	101067	TTN	chr2	179486567	179486735	2	169	169	0	1
Ion_AmpliSeq_Neurological	101068	TTN	chr2	179487397	179487494	1	98	98	0	1
Ion_AmpliSeq_Neurological	101069	TTN	chr2	179489192	179489458	2	267	267	0	1
Ion_AmpliSeq_Neurological	101070	TTN	chr2	179490000	179490123	1	124	124	0	1
Ion_AmpliSeq_Neurological	101071	TTN	chr2	179494028	179494170	1	143	143	0	1
Ion_AmpliSeq_Neurological	101072	TTN	chr2	179494968	179495094	2	127	127	0	1
Ion_AmpliSeq_Neurological	101073	TTN	chr2	179495531	179495670	1	140	140	0	1
Ion_AmpliSeq_Neurological	101074	TTN	chr2	179495761	179496027	2	267	267	0	1
Ion_AmpliSeq_Neurological	101075	TTN	chr2	179496874	179497140	3	267	267	0	1
Ion_AmpliSeq_Neurological	101076	TTN	chr2	179497253	179497519	3	267	267	0	1
Ion_AmpliSeq_Neurological	101077	TTN	chr2	179497645	179497771	1	127	127	0	1
Ion_AmpliSeq_Neurological	101078	TTN	chr2	179497914	179498053	2	140	140	0	1
Ion_AmpliSeq_Neurological	101079	TTN	chr2	179498140	179498403	3	264	264	0	1
Ion_AmpliSeq_Neurological	101080	TTN	chr2	179498544	179498810	2	267	267	0	1
Ion_AmpliSeq_Neurological	101081	TTN	chr2	179499093	179499356	2	264	264	0	1
Ion_AmpliSeq_Neurological	101082	TTN	chr2	179499450	179499576	1	127	127	0	1
Ion_AmpliSeq_Neurological	101083	TTN	chr2	179499892	179500031	2	140	140	0	1
Ion_AmpliSeq_Neurological	101084	TTN	chr2	179500167	179500442	3	276	276	0	1
Ion_AmpliSeq_Neurological	101085	TTN	chr2	179500690	179500968	3	279	279	0	1
Ion_AmpliSeq_Neurological	101086	TTN	chr2	179501125	179501526	3	402	402	0	1
Ion_AmpliSeq_Neurological	101087	TTN	chr2	179502096	179502146	1	51	51	0	1
Ion_AmpliSeq_Neurological	101088	TTN	chr2	179504426	179504515	1	90	90	0	1
Ion_AmpliSeq_Neurological	101089	TTN	chr2	179504775	179504837	1	63	63	0	1
Ion_AmpliSeq_Neurological	101090	TTN	chr2	179505268	179505357	2	90	90	0	1
Ion_AmpliSeq_Neurological	101091	TTN	chr2	179505968	179506042	2	75	75	0	1
Ion_AmpliSeq_Neurological	101092	TTN	chr2	179506964	179507044	1	81	81	0	1
Ion_AmpliSeq_Neurological	101093	TTN	chr2	179509275	179509343	1	69	69	0	1
Ion_AmpliSeq_Neurological	101094	TTN	chr2	179510647	179510757	2	111	111	0	1
Ion_AmpliSeq_Neurological	101095	TTN	chr2	179511212	179511286	0	0	75	75	0
Ion_AmpliSeq_Neurological	101096	TTN	chr2	179511791	179511871	0	0	81	81	0
Ion_AmpliSeq_Neurological	101097	TTN	chr2	179512108	179512191	0	0	84	84	0
Ion_AmpliSeq_Neurological	101098	TTN	chr2	179513975	179514058	0	0	84	84	0
Ion_AmpliSeq_Neurological	101099	TTN	chr2	179514281	179514358	1	10	78	68	0.128
Ion_AmpliSeq_Neurological	101100	TTN	chr2	179514544	179514621	2	78	78	0	1
Ion_AmpliSeq_Neurological	101101	TTN	chr2	179514891	179514998	1	108	108	0	1
Ion_AmpliSeq_Neurological	101102	TTN	chr2	179515478	179515561	1	84	84	0	1
Ion_AmpliSeq_Neurological	101103	TTN	chr2	179515970	179516047	1	78	78	0	1
Ion_AmpliSeq_Neurological	101104	TTN	chr2	179516180	179516263	1	84	84	0	1
Ion_AmpliSeq_Neurological	101105	TTN	chr2	179516393	179516476	2	84	84	0	1
Ion_AmpliSeq_Neurological	101106	TTN	chr2	179516611	179516694	2	84	84	0	1
Ion_AmpliSeq_Neurological	101107	TTN	chr2	179516823	179516906	1	84	84	0	1
Ion_AmpliSeq_Neurological	101108	TTN	chr2	179516991	179517074	1	84	84	0	1
Ion_AmpliSeq_Neurological	101109	TTN	chr2	179517185	179517268	2	84	84	0	1
Ion_AmpliSeq_Neurological	101110	TTN	chr2	179517380	179517463	0	0	84	84	0
Ion_AmpliSeq_Neurological	101111	TTN	chr2	179517575	179517658	0	0	84	84	0
Ion_AmpliSeq_Neurological	101112	TTN	chr2	179517768	179517851	0	0	84	84	0
Ion_AmpliSeq_Neurological	101113	TTN	chr2	179517965	179518048	0	0	84	84	0
Ion_AmpliSeq_Neurological	101114	TTN	chr2	179518154	179518234	0	0	81	81	0
Ion_AmpliSeq_Neurological	101115	TTN	chr2	179518348	179518428	0	0	81	81	0
Ion_AmpliSeq_Neurological	101116	TTN	chr2	179518544	179518624	0	0	81	81	0
Ion_AmpliSeq_Neurological	101117	TTN	chr2	179518739	179518822	0	0	84	84	0
Ion_AmpliSeq_Neurological	101118	TTN	chr2	179518935	179519018	0	0	84	84	0
Ion_AmpliSeq_Neurological	101119	TTN	chr2	179519172	179519261	0	0	90	90	0
Ion_AmpliSeq_Neurological	101120	TTN	chr2	179519472	179519555	0	0	84	84	0
Ion_AmpliSeq_Neurological	101121	TTN	chr2	179519639	179519722	0	0	84	84	0
Ion_AmpliSeq_Neurological	101122	TTN	chr2	179522225	179522308	0	0	84	84	0
Ion_AmpliSeq_Neurological	101123	TTN	chr2	179522414	179522494	0	0	81	81	0
Ion_AmpliSeq_Neurological	101124	TTN	chr2	179522608	179522688	0	0	81	81	0
Ion_AmpliSeq_Neurological	101125	TTN	chr2	179522804	179522884	0	0	81	81	0
Ion_AmpliSeq_Neurological	101126	TTN	chr2	179522999	179523082	0	0	84	84	0
Ion_AmpliSeq_Neurological	101127	TTN	chr2	179523195	179523278	0	0	84	84	0
Ion_AmpliSeq_Neurological	101128	TTN	chr2	179523432	179523521	0	0	90	90	0
Ion_AmpliSeq_Neurological	101129	TTN	chr2	179523732	179523815	1	68	84	16	0.81
Ion_AmpliSeq_Neurological	101130	TTN	chr2	179523899	179523982	0	0	84	84	0
Ion_AmpliSeq_Neurological	101131	TTN	chr2	179526486	179526569	0	0	84	84	0
Ion_AmpliSeq_Neurological	101132	TTN	chr2	179526675	179526755	0	0	81	81	0
Ion_AmpliSeq_Neurological	101133	TTN	chr2	179526869	179526949	0	0	81	81	0
Ion_AmpliSeq_Neurological	101134	TTN	chr2	179527065	179527145	0	0	81	81	0
Ion_AmpliSeq_Neurological	101135	TTN	chr2	179527260	179527343	0	0	84	84	0
Ion_AmpliSeq_Neurological	101136	TTN	chr2	179527456	179527539	0	0	84	84	0
Ion_AmpliSeq_Neurological	101137	TTN	chr2	179527693	179527782	1	90	90	0	1
Ion_AmpliSeq_Neurological	101138	TTN	chr2	179527993	179528076	0	0	84	84	0
Ion_AmpliSeq_Neurological	101139	TTN	chr2	179528160	179528243	0	0	84	84	0
Ion_AmpliSeq_Neurological	101140	TTN	chr2	179528354	179528437	0	0	84	84	0
Ion_AmpliSeq_Neurological	101141	TTN	chr2	179528546	179528629	0	0	84	84	0
Ion_AmpliSeq_Neurological	101142	TTN	chr2	179528742	179528825	0	0	84	84	0
Ion_AmpliSeq_Neurological	101143	TTN	chr2	179529187	179529264	0	0	78	78	0
Ion_AmpliSeq_Neurological	101144	TTN	chr2	179529381	179529464	0	0	84	84	0
Ion_AmpliSeq_Neurological	101145	TTN	chr2	179529579	179529653	0	0	75	75	0
Ion_AmpliSeq_Neurological	101146	TTN	chr2	179530104	179530187	0	0	84	84	0
Ion_AmpliSeq_Neurological	101147	TTN	chr2	179530435	179530518	0	0	84	84	0
Ion_AmpliSeq_Neurological	101148	TTN	chr2	179531551	179531628	0	0	78	78	0
Ion_AmpliSeq_Neurological	101149	TTN	chr2	179531963	179532046	0	0	84	84	0
Ion_AmpliSeq_Neurological	101150	TTN	chr2	179532169	179532252	0	0	84	84	0
Ion_AmpliSeq_Neurological	101151	TTN	chr2	179532365	179532448	0	0	84	84	0
Ion_AmpliSeq_Neurological	101152	TTN	chr2	179534100	179534174	0	0	75	75	0
Ion_AmpliSeq_Neurological	101153	TTN	chr2	179534319	179534402	0	0	84	84	0
Ion_AmpliSeq_Neurological	101154	TTN	chr2	179534945	179535022	1	78	78	0	1
Ion_AmpliSeq_Neurological	101155	TTN	chr2	179535817	179535897	1	81	81	0	1
Ion_AmpliSeq_Neurological	101156	TTN	chr2	179536698	179536994	3	297	297	0	1
Ion_AmpliSeq_Neurological	101157	TTN	chr2	179537134	179537208	2	75	75	0	1
Ion_AmpliSeq_Neurological	101158	TTN	chr2	179537362	179537430	1	69	69	0	1
Ion_AmpliSeq_Neurological	101159	TTN	chr2	179538360	179538437	1	78	78	0	1
Ion_AmpliSeq_Neurological	101160	TTN	chr2	179539041	179539136	1	96	96	0	1
Ion_AmpliSeq_Neurological	101161	TTN	chr2	179539766	179539840	2	75	75	0	1
Ion_AmpliSeq_Neurological	101162	TTN	chr2	179540398	179540481	0	0	84	84	0
Ion_AmpliSeq_Neurological	101163	TTN	chr2	179540648	179540722	1	75	75	0	1
Ion_AmpliSeq_Neurological	101164	TTN	chr2	179541928	179542014	0	0	87	87	0
Ion_AmpliSeq_Neurological	101165	TTN	chr2	179542348	179542644	2	297	297	0	1
Ion_AmpliSeq_Neurological	101166	TTN	chr2	179542852	179542935	2	84	84	0	1
Ion_AmpliSeq_Neurological	101167	TTN	chr2	179543141	179543224	1	84	84	0	1
Ion_AmpliSeq_Neurological	101168	TTN	chr2	179543474	179543557	1	84	84	0	1
Ion_AmpliSeq_Neurological	101169	TTN	chr2	179544066	179544143	1	78	78	0	1
Ion_AmpliSeq_Neurological	101170	TTN	chr2	179544326	179544409	2	84	84	0	1
Ion_AmpliSeq_Neurological	101171	TTN	chr2	179544621	179544782	2	162	162	0	1
Ion_AmpliSeq_Neurological	101172	TTN	chr2	179544981	179545058	1	78	78	0	1
Ion_AmpliSeq_Neurological	101173	TTN	chr2	179545806	179545898	1	93	93	0	1
Ion_AmpliSeq_Neurological	101174	TTN	chr2	179546103	179546177	1	75	75	0	1
Ion_AmpliSeq_Neurological	101175	TTN	chr2	179546388	179546465	1	78	78	0	1
Ion_AmpliSeq_Neurological	101176	TTN	chr2	179547424	179547630	1	207	207	0	1
Ion_AmpliSeq_Neurological	101177	TTN	chr2	179547938	179548018	1	81	81	0	1
Ion_AmpliSeq_Neurological	101178	TTN	chr2	179548726	179548809	1	72	84	12	0.857
Ion_AmpliSeq_Neurological	101179	TTN	chr2	179549057	179549140	1	84	84	0	1
Ion_AmpliSeq_Neurological	101180	TTN	chr2	179549393	179549476	1	84	84	0	1
Ion_AmpliSeq_Neurological	101181	TTN	chr2	179549633	179549716	2	84	84	0	1
Ion_AmpliSeq_Neurological	101182	TTN	chr2	179549980	179550057	2	78	78	0	1
Ion_AmpliSeq_Neurological	101183	TTN	chr2	179550245	179550325	1	81	81	0	1
Ion_AmpliSeq_Neurological	101184	TTN	chr2	179552838	179552951	1	114	114	0	1
Ion_AmpliSeq_Neurological	101185	TTN	chr2	179553404	179553505	1	102	102	0	1
Ion_AmpliSeq_Neurological	101186	TTN	chr2	179553780	179553863	1	84	84	0	1
Ion_AmpliSeq_Neurological	101187	TTN	chr2	179554017	179554100	1	84	84	0	1
Ion_AmpliSeq_Neurological	101188	TTN	chr2	179554242	179554322	1	81	81	0	1
Ion_AmpliSeq_Neurological	101189	TTN	chr2	179554540	179554623	1	84	84	0	1
Ion_AmpliSeq_Neurological	101190	TTN	chr2	179556743	179556826	1	84	84	0	1
Ion_AmpliSeq_Neurological	101191	TTN	chr2	179557224	179557307	1	84	84	0	1
Ion_AmpliSeq_Neurological	101192	TTN	chr2	179558336	179558416	1	81	81	0	1
Ion_AmpliSeq_Neurological	101193	TTN	chr2	179558649	179558735	1	87	87	0	1
Ion_AmpliSeq_Neurological	101194	TTN	chr2	179559326	179559403	2	78	78	0	1
Ion_AmpliSeq_Neurological	101195	TTN	chr2	179559556	179559633	2	78	78	0	1
Ion_AmpliSeq_Neurological	101196	TTN	chr2	179560075	179560137	1	63	63	0	1
Ion_AmpliSeq_Neurological	101197	TTN	chr2	179560592	179560996	3	405	405	0	1
Ion_AmpliSeq_Neurological	101198	TTN	chr2	179561848	179561895	1	48	48	0	1
Ion_AmpliSeq_Neurological	101199	TTN	chr2	179563570	179563641	1	72	72	0	1
Ion_AmpliSeq_Neurological	101200	TTN	chr2	179565847	179565930	1	84	84	0	1
Ion_AmpliSeq_Neurological	101201	TTN	chr2	179566255	179566314	1	60	60	0	1
Ion_AmpliSeq_Neurological	101202	TTN	chr2	179566767	179566793	1	27	27	0	1
Ion_AmpliSeq_Neurological	101203	TTN	chr2	179566895	179566972	2	78	78	0	1
Ion_AmpliSeq_Neurological	101204	TTN	chr2	179567181	179567390	2	210	210	0	1
Ion_AmpliSeq_Neurological	101205	TTN	chr2	179568874	179569134	2	261	261	0	1
Ion_AmpliSeq_Neurological	101206	TTN	chr2	179569237	179569504	3	268	268	0	1
Ion_AmpliSeq_Neurological	101207	TTN	chr2	179569604	179569693	2	90	90	0	1
Ion_AmpliSeq_Neurological	101208	TTN	chr2	179569901	179570084	2	184	184	0	1
Ion_AmpliSeq_Neurological	101209	TTN	chr2	179571181	179571466	2	286	286	0	1
Ion_AmpliSeq_Neurological	101210	TTN	chr2	179571589	179571681	2	93	93	0	1
Ion_AmpliSeq_Neurological	101211	TTN	chr2	179572253	179572540	2	288	288	0	1
Ion_AmpliSeq_Neurological	101212	TTN	chr2	179574293	179574583	2	291	291	0	1
Ion_AmpliSeq_Neurological	101213	TTN	chr2	179575362	179575649	2	288	288	0	1
Ion_AmpliSeq_Neurological	101214	TTN	chr2	179575789	179576076	3	288	288	0	1
Ion_AmpliSeq_Neurological	101215	TTN	chr2	179576671	179576949	2	279	279	0	1
Ion_AmpliSeq_Neurological	101216	TTN	chr2	179577042	179577320	2	279	279	0	1
Ion_AmpliSeq_Neurological	101217	TTN	chr2	179577424	179577702	3	279	279	0	1
Ion_AmpliSeq_Neurological	101218	TTN	chr2	179577812	179578099	3	288	288	0	1
Ion_AmpliSeq_Neurological	101219	TTN	chr2	179578624	179578902	3	279	279	0	1
Ion_AmpliSeq_Neurological	101220	TTN	chr2	179579019	179579300	2	282	282	0	1
Ion_AmpliSeq_Neurological	101221	TTN	chr2	179579713	179579991	3	279	279	0	1
Ion_AmpliSeq_Neurological	101222	TTN	chr2	179580220	179580501	2	282	282	0	1
Ion_AmpliSeq_Neurological	101223	TTN	chr2	179581822	179582109	3	288	288	0	1
Ion_AmpliSeq_Neurological	101224	TTN	chr2	179582250	179582537	3	288	288	0	1
Ion_AmpliSeq_Neurological	101225	TTN	chr2	179582670	179582948	3	279	279	0	1
Ion_AmpliSeq_Neurological	101226	TTN	chr2	179583049	179583327	3	279	279	0	1
Ion_AmpliSeq_Neurological	101227	TTN	chr2	179583422	179583700	3	279	279	0	1
Ion_AmpliSeq_Neurological	101228	TTN	chr2	179583891	179584178	3	288	288	0	1
Ion_AmpliSeq_Neurological	101229	TTN	chr2	179584281	179584559	3	279	279	0	1
Ion_AmpliSeq_Neurological	101230	TTN	chr2	179584710	179584991	3	282	282	0	1
Ion_AmpliSeq_Neurological	101231	TTN	chr2	179585112	179585390	3	279	279	0	1
Ion_AmpliSeq_Neurological	101232	TTN	chr2	179585648	179585929	2	282	282	0	1
Ion_AmpliSeq_Neurological	101233	TTN	chr2	179586574	179586861	3	288	288	0	1
Ion_AmpliSeq_Neurological	101234	TTN	chr2	179586986	179587273	3	288	288	0	1
Ion_AmpliSeq_Neurological	101235	TTN	chr2	179587386	179587664	3	279	279	0	1
Ion_AmpliSeq_Neurological	101236	TTN	chr2	179587773	179588051	3	279	279	0	1
Ion_AmpliSeq_Neurological	101237	TTN	chr2	179588145	179588423	2	279	279	0	1
Ion_AmpliSeq_Neurological	101238	TTN	chr2	179588583	179588870	3	288	288	0	1
Ion_AmpliSeq_Neurological	101239	TTN	chr2	179588987	179589265	2	279	279	0	1
Ion_AmpliSeq_Neurological	101240	TTN	chr2	179590095	179590376	2	282	282	0	1
Ion_AmpliSeq_Neurological	101241	TTN	chr2	179590495	179590773	2	279	279	0	1
Ion_AmpliSeq_Neurological	101242	TTN	chr2	179591817	179592098	2	282	282	0	1
Ion_AmpliSeq_Neurological	101243	TTN	chr2	179592312	179592590	2	279	279	0	1
Ion_AmpliSeq_Neurological	101244	TTN	chr2	179592837	179593124	2	288	288	0	1
Ion_AmpliSeq_Neurological	101245	TTN	chr2	179593227	179593505	3	279	279	0	1
Ion_AmpliSeq_Neurological	101246	TTN	chr2	179593618	179593896	3	279	279	0	1
Ion_AmpliSeq_Neurological	101247	TTN	chr2	179594015	179594293	3	279	279	0	1
Ion_AmpliSeq_Neurological	101248	TTN	chr2	179594391	179594672	3	282	282	0	1
Ion_AmpliSeq_Neurological	101249	TTN	chr2	179594820	179595098	3	279	279	0	1
Ion_AmpliSeq_Neurological	101250	TTN	chr2	179595232	179595519	3	288	288	0	1
Ion_AmpliSeq_Neurological	101251	TTN	chr2	179595652	179595930	2	279	279	0	1
Ion_AmpliSeq_Neurological	101252	TTN	chr2	179596032	179596310	2	279	279	0	1
Ion_AmpliSeq_Neurological	101253	TTN	chr2	179596420	179596698	2	279	279	0	1
Ion_AmpliSeq_Neurological	101254	TTN	chr2	179596793	179597074	2	282	282	0	1
Ion_AmpliSeq_Neurological	101255	TTN	chr2	179597167	179597445	2	279	279	0	1
Ion_AmpliSeq_Neurological	101256	TTN	chr2	179597561	179597848	2	288	288	0	1
Ion_AmpliSeq_Neurological	101257	TTN	chr2	179597966	179598244	3	279	279	0	1
Ion_AmpliSeq_Neurological	101258	TTN	chr2	179598341	179598619	2	279	279	0	1
Ion_AmpliSeq_Neurological	101259	TTN	chr2	179599055	179599333	3	279	279	0	1
Ion_AmpliSeq_Neurological	101260	TTN	chr2	179599434	179599715	3	282	282	0	1
Ion_AmpliSeq_Neurological	101261	TTN	chr2	179600238	179600801	3	564	564	0	1
Ion_AmpliSeq_Neurological	101262	TTN	chr2	179602809	179603087	2	279	279	0	1
Ion_AmpliSeq_Neurological	101263	TTN	chr2	179603868	179606648	15	2781	2781	0	1
Ion_AmpliSeq_Neurological	101264	TTN	chr2	179610312	179616766	37	6455	6455	0	1
Ion_AmpliSeq_Neurological	101265	TTN	chr2	179617851	179617907	1	57	57	0	1
Ion_AmpliSeq_Neurological	101266	TTN	chr2	179620949	179621524	4	576	576	0	1
Ion_AmpliSeq_Neurological	101267	TTN	chr2	179622269	179622643	2	375	375	0	1
Ion_AmpliSeq_Neurological	101268	TTN	chr2	179623711	179623899	2	189	189	0	1
Ion_AmpliSeq_Neurological	101269	TTN	chr2	179628904	179629029	2	126	126	0	1
Ion_AmpliSeq_Neurological	101270	TTN	chr2	179629254	179629538	2	285	285	0	1
Ion_AmpliSeq_Neurological	101271	TTN	chr2	179631108	179631339	2	232	232	0	1
Ion_AmpliSeq_Neurological	101272	TTN	chr2	179632486	179632651	2	166	166	0	1
Ion_AmpliSeq_Neurological	101273	TTN	chr2	179632741	179632882	2	142	142	0	1
Ion_AmpliSeq_Neurological	101274	TTN	chr2	179633400	179633660	2	261	261	0	1
Ion_AmpliSeq_Neurological	101275	TTN	chr2	179634406	179634666	3	261	261	0	1
Ion_AmpliSeq_Neurological	101276	TTN	chr2	179634787	179635047	3	261	261	0	1
Ion_AmpliSeq_Neurological	101277	TTN	chr2	179635139	179635402	2	264	264	0	1
Ion_AmpliSeq_Neurological	101278	TTN	chr2	179635938	179636198	2	261	261	0	1
Ion_AmpliSeq_Neurological	101279	TTN	chr2	179637836	179638096	2	261	261	0	1
Ion_AmpliSeq_Neurological	101280	TTN	chr2	179638189	179638452	3	264	264	0	1
Ion_AmpliSeq_Neurological	101281	TTN	chr2	179638565	179638837	3	273	273	0	1
Ion_AmpliSeq_Neurological	101282	TTN	chr2	179638934	179639200	2	267	267	0	1
Ion_AmpliSeq_Neurological	101283	TTN	chr2	179639648	179639929	2	282	282	0	1
Ion_AmpliSeq_Neurological	101284	TTN	chr2	179640083	179641776	10	1694	1694	0	1
Ion_AmpliSeq_Neurological	101285	TTN	chr2	179641876	179642044	2	169	169	0	1
Ion_AmpliSeq_Neurological	101286	TTN	chr2	179642147	179642311	2	165	165	0	1
Ion_AmpliSeq_Neurological	101287	TTN	chr2	179642431	179642702	2	272	272	0	1
Ion_AmpliSeq_Neurological	101288	TTN	chr2	179643601	179643845	2	245	245	0	1
Ion_AmpliSeq_Neurological	101289	TTN	chr2	179643956	179644189	2	234	234	0	1
Ion_AmpliSeq_Neurological	101290	TTN	chr2	179644727	179644932	2	206	206	0	1
Ion_AmpliSeq_Neurological	101291	TTN	chr2	179645848	179645990	1	143	143	0	1
Ion_AmpliSeq_Neurological	101292	TTN	chr2	179646939	179647154	2	216	216	0	1
Ion_AmpliSeq_Neurological	101293	TTN	chr2	179647266	179647329	2	64	64	0	1
Ion_AmpliSeq_Neurological	101294	TTN	chr2	179647533	179647791	2	259	259	0	1
Ion_AmpliSeq_Neurological	101295	TTN	chr2	179648447	179648512	1	66	66	0	1
Ion_AmpliSeq_Neurological	101296	TTN	chr2	179648797	179649078	2	282	282	0	1
Ion_AmpliSeq_Neurological	101297	TTN	chr2	179650347	179650469	1	123	123	0	1
Ion_AmpliSeq_Neurological	101298	TTN	chr2	179650575	179650868	2	294	294	0	1
Ion_AmpliSeq_Neurological	101299	TTN	chr2	179654087	179654224	2	138	138	0	1
Ion_AmpliSeq_Neurological	101300	TTN	chr2	179654705	179654842	1	138	138	0	1
Ion_AmpliSeq_Neurological	101301	TTN	chr2	179655435	179655572	1	138	138	0	1
Ion_AmpliSeq_Neurological	101302	TTN	chr2	179656799	179656924	2	126	126	0	1
Ion_AmpliSeq_Neurological	101303	TTN	chr2	179658131	179658268	1	138	138	0	1
Ion_AmpliSeq_Neurological	101304	TTN	chr2	179659126	179659278	2	153	153	0	1
Ion_AmpliSeq_Neurological	101305	TTN	chr2	179659649	179659979	2	331	331	0	1
Ion_AmpliSeq_Neurological	101306	TTN	chr2	179664214	179664458	2	245	245	0	1
Ion_AmpliSeq_Neurological	101307	TTN	chr2	179664552	179664637	1	86	86	0	1
Ion_AmpliSeq_Neurological	101308	TTN	chr2	179665122	179665409	2	288	288	0	1
Ion_AmpliSeq_Neurological	101309	TTN	chr2	179666865	179667068	2	204	204	0	1
Ion_AmpliSeq_Neurological	101310	TTN	chr2	179669279	179669369	1	91	91	0	1
Ion_AmpliSeq_Neurological	6297	MSTN	chr2	190921984	190922364	3	381	381	0	1
Ion_AmpliSeq_Neurological	6298	MSTN	chr2	190924788	190925161	3	374	374	0	1
Ion_AmpliSeq_Neurological	6299	MSTN	chr2	190926950	190927322	3	373	373	0	1
Ion_AmpliSeq_Neurological	101311	HSPD1	chr2	198351770	198351922	2	153	153	0	1
Ion_AmpliSeq_Neurological	101312	HSPD1	chr2	198352582	198352760	2	179	179	0	1
Ion_AmpliSeq_Neurological	101313	HSPD1	chr2	198353041	198353215	1	175	175	0	1
Ion_AmpliSeq_Neurological	101314	HSPD1	chr2	198353726	198353971	2	246	246	0	1
Ion_AmpliSeq_Neurological	101315	HSPD1	chr2	198354921	198355020	1	100	100	0	1
Ion_AmpliSeq_Neurological	101316	HSPD1	chr2	198358048	198358216	2	169	169	0	1
Ion_AmpliSeq_Neurological	101317	HSPD1	chr2	198358881	198358974	1	94	94	0	1
Ion_AmpliSeq_Neurological	101318	HSPD1	chr2	198359381	198359476	2	96	96	0	1
Ion_AmpliSeq_Neurological	101319	HSPD1	chr2	198360018	198360100	1	83	83	0	1
Ion_AmpliSeq_Neurological	101320	HSPD1	chr2	198361864	198362116	2	253	253	0	1
Ion_AmpliSeq_Neurological	101321	HSPD1	chr2	198363399	198363572	1	174	174	0	1
Ion_AmpliSeq_Neurological	101322	NDUFB3	chr2	201943606	201943745	1	140	140	0	1
Ion_AmpliSeq_Neurological	101323	NDUFB3	chr2	201950182	201950338	2	157	157	0	1
Ion_AmpliSeq_Neurological	101324	TMEM237	chr2	202488978	202489045	1	68	68	0	1
Ion_AmpliSeq_Neurological	101325	TMEM237	chr2	202490749	202490870	2	122	122	0	1
Ion_AmpliSeq_Neurological	101326	TMEM237	chr2	202492044	202492137	2	94	94	0	1
Ion_AmpliSeq_Neurological	101327	TMEM237	chr2	202492799	202492872	1	74	74	0	1
Ion_AmpliSeq_Neurological	101328	TMEM237	chr2	202493953	202494144	2	192	192	0	1
Ion_AmpliSeq_Neurological	101329	TMEM237	chr2	202494452	202494575	2	124	124	0	1
Ion_AmpliSeq_Neurological	101330	TMEM237	chr2	202496774	202496931	1	158	158	0	1
Ion_AmpliSeq_Neurological	101331	TMEM237	chr2	202498034	202498154	1	121	121	0	1
Ion_AmpliSeq_Neurological	101332	TMEM237	chr2	202501471	202501608	1	138	138	0	1
Ion_AmpliSeq_Neurological	101333	TMEM237	chr2	202503712	202503773	1	62	62	0	1
Ion_AmpliSeq_Neurological	101334	TMEM237	chr2	202505616	202505647	1	32	32	0	1
Ion_AmpliSeq_Neurological	101335	TMEM237	chr2	202507332	202507349	1	18	18	0	1
Ion_AmpliSeq_Neurological	101336	TMEM237	chr2	202508082	202508123	0	0	42	42	0
Ion_AmpliSeq_Neurological	101337	ALS2	chr2	202566574	202566612	1	39	39	0	1
Ion_AmpliSeq_Neurological	101338	ALS2	chr2	202568845	202568941	1	97	97	0	1
Ion_AmpliSeq_Neurological	101339	ALS2	chr2	202569177	202569326	2	150	150	0	1
Ion_AmpliSeq_Neurological	101340	ALS2	chr2	202569862	202569923	2	62	62	0	1
Ion_AmpliSeq_Neurological	101341	ALS2	chr2	202570139	202570184	1	46	46	0	1
Ion_AmpliSeq_Neurological	101342	ALS2	chr2	202571569	202571745	1	177	177	0	1
Ion_AmpliSeq_Neurological	101343	ALS2	chr2	202572592	202572714	1	123	123	0	1
Ion_AmpliSeq_Neurological	101344	ALS2	chr2	202574604	202574761	1	158	158	0	1
Ion_AmpliSeq_Neurological	101345	ALS2	chr2	202575714	202575831	1	118	118	0	1
Ion_AmpliSeq_Neurological	101346	ALS2	chr2	202580395	202580562	2	168	168	0	1
Ion_AmpliSeq_Neurological	101347	ALS2	chr2	202582800	202582933	1	134	134	0	1
Ion_AmpliSeq_Neurological	101348	ALS2	chr2	202587766	202587843	1	78	78	0	1
Ion_AmpliSeq_Neurological	101349	ALS2	chr2	202588053	202588164	2	112	112	0	1
Ion_AmpliSeq_Neurological	101350	ALS2	chr2	202589018	202589182	1	165	165	0	1
Ion_AmpliSeq_Neurological	101351	ALS2	chr2	202590079	202590177	1	99	99	0	1
Ion_AmpliSeq_Neurological	101352	ALS2	chr2	202591207	202591272	2	66	66	0	1
Ion_AmpliSeq_Neurological	101353	ALS2	chr2	202591387	202591589	2	203	203	0	1
Ion_AmpliSeq_Neurological	101354	ALS2	chr2	202591935	202592001	1	67	67	0	1
Ion_AmpliSeq_Neurological	101355	ALS2	chr2	202592428	202592498	1	71	71	0	1
Ion_AmpliSeq_Neurological	101356	ALS2	chr2	202593235	202593363	2	129	129	0	1
Ion_AmpliSeq_Neurological	101357	ALS2	chr2	202593775	202593906	1	132	132	0	1
Ion_AmpliSeq_Neurological	101358	ALS2	chr2	202597999	202598161	2	163	163	0	1
Ion_AmpliSeq_Neurological	101359	ALS2	chr2	202603393	202603458	1	66	66	0	1
Ion_AmpliSeq_Neurological	101360	ALS2	chr2	202606397	202606577	1	181	181	0	1
Ion_AmpliSeq_Neurological	101361	ALS2	chr2	202608981	202609152	2	172	172	0	1
Ion_AmpliSeq_Neurological	101362	ALS2	chr2	202611289	202611471	1	183	183	0	1
Ion_AmpliSeq_Neurological	101363	ALS2	chr2	202614435	202614512	1	78	78	0	1
Ion_AmpliSeq_Neurological	101364	ALS2	chr2	202617869	202617965	1	97	97	0	1
Ion_AmpliSeq_Neurological	101365	ALS2	chr2	202619226	202619394	1	169	169	0	1
Ion_AmpliSeq_Neurological	101366	ALS2	chr2	202622125	202622482	2	358	358	0	1
Ion_AmpliSeq_Neurological	101367	ALS2	chr2	202625526	202626541	7	1016	1016	0	1
Ion_AmpliSeq_Neurological	101368	ALS2	chr2	202625604	202626541	7	938	938	0	1
Ion_AmpliSeq_Neurological	101369	ALS2	chr2	202631952	202632106	1	155	155	0	1
Ion_AmpliSeq_Neurological	101370	ALS2	chr2	202633589	202633608	1	20	20	0	1
Ion_AmpliSeq_Neurological	101371	NDUFS1	chr2	206988909	206989000	1	92	92	0	1
Ion_AmpliSeq_Neurological	101372	NDUFS1	chr2	206991263	206991335	1	73	73	0	1
Ion_AmpliSeq_Neurological	101373	NDUFS1	chr2	206991434	206991568	2	135	135	0	1
Ion_AmpliSeq_Neurological	101374	NDUFS1	chr2	206992521	206992696	2	176	176	0	1
Ion_AmpliSeq_Neurological	101375	NDUFS1	chr2	206994812	206994966	1	155	155	0	1
Ion_AmpliSeq_Neurological	101376	NDUFS1	chr2	206997669	206997829	2	161	161	0	1
Ion_AmpliSeq_Neurological	101377	NDUFS1	chr2	207003209	207003338	1	130	130	0	1
Ion_AmpliSeq_Neurological	101378	NDUFS1	chr2	207006665	207006793	2	129	129	0	1
Ion_AmpliSeq_Neurological	101379	NDUFS1	chr2	207007410	207007555	1	146	146	0	1
Ion_AmpliSeq_Neurological	101380	NDUFS1	chr2	207008742	207008856	1	115	115	0	1
Ion_AmpliSeq_Neurological	101381	NDUFS1	chr2	207009616	207009750	2	135	135	0	1
Ion_AmpliSeq_Neurological	101382	NDUFS1	chr2	207011627	207011812	2	186	186	0	1
Ion_AmpliSeq_Neurological	101383	NDUFS1	chr2	207012255	207012385	2	131	131	0	1
Ion_AmpliSeq_Neurological	101384	NDUFS1	chr2	207012477	207012558	1	82	82	0	1
Ion_AmpliSeq_Neurological	101385	NDUFS1	chr2	207013744	207013820	1	77	77	0	1
Ion_AmpliSeq_Neurological	101386	NDUFS1	chr2	207014542	207014631	1	90	90	0	1
Ion_AmpliSeq_Neurological	101387	NDUFS1	chr2	207014542	207014649	1	93	108	15	0.861
Ion_AmpliSeq_Neurological	101388	NDUFS1	chr2	207017143	207017234	2	92	92	0	1
Ion_AmpliSeq_Neurological	101389	NDUFS1	chr2	207018342	207018346	1	5	5	0	1
Ion_AmpliSeq_Neurological	101390	NDUFS1	chr2	207018342	207018402	1	61	61	0	1
Ion_AmpliSeq_Neurological	101391	NDUFS1	chr2	207018342	207018406	1	65	65	0	1
Ion_AmpliSeq_Neurological	101392	NDUFS1	chr2	207023820	207023857	1	38	38	0	1
Ion_AmpliSeq_Neurological	101393	EEF1B2	chr2	207024704	207024783	2	80	80	0	1
Ion_AmpliSeq_Neurological	101394	EEF1B2	chr2	207025312	207025434	1	123	123	0	1
Ion_AmpliSeq_Neurological	101395	EEF1B2	chr2	207026070	207026196	1	127	127	0	1
Ion_AmpliSeq_Neurological	101396	EEF1B2	chr2	207026762	207026828	1	67	67	0	1
Ion_AmpliSeq_Neurological	101397	EEF1B2	chr2	207027213	207027338	2	126	126	0	1
Ion_AmpliSeq_Neurological	101398	EEF1B2	chr2	207027453	207027607	2	155	155	0	1
Ion_AmpliSeq_Neurological	101399	FASTKD2	chr2	207631418	207632194	5	777	777	0	1
Ion_AmpliSeq_Neurological	101400	FASTKD2	chr2	207634815	207634918	1	104	104	0	1
Ion_AmpliSeq_Neurological	101401	FASTKD2	chr2	207635906	207636014	2	109	109	0	1
Ion_AmpliSeq_Neurological	101402	FASTKD2	chr2	207636618	207636741	2	124	124	0	1
Ion_AmpliSeq_Neurological	101403	FASTKD2	chr2	207636905	207637044	2	140	140	0	1
Ion_AmpliSeq_Neurological	101404	FASTKD2	chr2	207638949	207639121	2	173	173	0	1
Ion_AmpliSeq_Neurological	101405	FASTKD2	chr2	207651457	207651623	1	167	167	0	1
Ion_AmpliSeq_Neurological	101406	FASTKD2	chr2	207652661	207652879	2	219	219	0	1
Ion_AmpliSeq_Neurological	101407	FASTKD2	chr2	207653543	207653627	1	85	85	0	1
Ion_AmpliSeq_Neurological	101408	FASTKD2	chr2	207655296	207655410	1	115	115	0	1
Ion_AmpliSeq_Neurological	101409	FASTKD2	chr2	207656407	207656526	2	120	120	0	1
Ion_AmpliSeq_Neurological	101410	PECR	chr2	216903998	216904083	1	86	86	0	1
Ion_AmpliSeq_Neurological	101411	PECR	chr2	216908627	216908738	1	112	112	0	1
Ion_AmpliSeq_Neurological	101412	PECR	chr2	216913986	216914096	2	111	111	0	1
Ion_AmpliSeq_Neurological	101413	PECR	chr2	216916172	216916268	1	97	97	0	1
Ion_AmpliSeq_Neurological	101414	PECR	chr2	216923618	216923699	1	82	82	0	1
Ion_AmpliSeq_Neurological	101415	PECR	chr2	216930035	216930200	1	166	166	0	1
Ion_AmpliSeq_Neurological	101416	PECR	chr2	216931108	216931241	1	134	134	0	1
[truncated: 10,449 more rows]
