# Supplementary material for: Targeted next-generation sequencing identifies novel variants in candidate genes for Parkinson’s disease in Black South African and Nigerian patients
Source: BMC Med Genet. 2020 Feb 4;21:23. doi: 10.1186/s12881-020-0953-1 (PMC7001245; doi:10.1186/s12881-020-0953-1)
Supplement: Supplementary file 3 — Additional file 3: Table S3. Intron regions covered as part of the exon targets. [file 12881_2020_953_MOESM3_ESM.xlsx]

## Sheet: intron-regions_included
chr1	955544	955552	ES9.AGRN_1	.	GENE_ID=AGRN;Pool=1
chr1	957527	957580	ES9.AGRN_3	.	GENE_ID=AGRN;Pool=1
chr1	957842	957961	ES9.AGRN_4	.	GENE_ID=AGRN;Pool=2
chr1	970637	970656	ES9.AGRN_5	.	GENE_ID=AGRN;Pool=1
chr1	970704	970866	ES9.AGRN_5	.	GENE_ID=AGRN;Pool=1
chr1	975981	976044	ES9.AGRN_6	.	GENE_ID=AGRN;Pool=2
chr1	976260	976302	ES9.AGRN_7	.	GENE_ID=AGRN;Pool=1
chr1	976540	976552	ES9.AGRN_8	.	GENE_ID=AGRN;Pool=2
chr1	976777	976857	ES9.AGRN_9	.	GENE_ID=AGRN;Pool=1
chr1	977082	977270	ES9.AGRN_11	.	GENE_ID=AGRN;Pool=1
chr1	977276	977335	ES9.AGRN_12	.	GENE_ID=AGRN;Pool=2
chr1	977542	977603	ES9.AGRN_13	.	GENE_ID=AGRN;Pool=1
chr1	978515	978618	ES9.AGRN_14	.	GENE_ID=AGRN;Pool=2
chr1	978837	978895	ES9.AGRN_15	.	GENE_ID=AGRN;Pool=1
chr1	978890	978917	ES9.AGRN_16	.	GENE_ID=AGRN;Pool=2
chr1	979112	979202	ES9.AGRN_17	.	GENE_ID=AGRN;Pool=1
chr1	979403	979436	ES9.AGRN_18	.	GENE_ID=AGRN;Pool=2
chr1	979403	979488	ES9.AGRN_19	.	GENE_ID=AGRN;Pool=1
chr1	979637	979713	ES9.AGRN_20	.	GENE_ID=AGRN;Pool=2
chr1	979819	979995	ES9.AGRN_21	.	GENE_ID=AGRN;Pool=1
chr1	980380	980540	ES9.AGRN_22	.	GENE_ID=AGRN;Pool=2
chr1	980657	980738	ES9.AGRN_23	.	GENE_ID=AGRN;Pool=1
chr1	980670	980738	ES9.AGRN_24	.	GENE_ID=AGRN;Pool=2
chr1	980903	981107	ES9.AGRN_25	.	GENE_ID=AGRN;Pool=1
chr1	981107	981112	ES9.AGRN_26	.	GENE_ID=AGRN;Pool=2
chr1	981256	981317	ES9.AGRN_26	.	GENE_ID=AGRN;Pool=2
chr1	981266	981343	ES9.AGRN_27	.	GENE_ID=AGRN;Pool=1
chr1	981468	981476	ES9.AGRN_27	.	GENE_ID=AGRN;Pool=1
chr1	981472	981539	ES9.AGRN_28	.	GENE_ID=AGRN;Pool=2
chr1	981645	981690	ES9.AGRN_28	.	GENE_ID=AGRN;Pool=2
chr1	981678	981776	ES9.AGRN_29	.	GENE_ID=AGRN;Pool=1
chr1	982115	982199	ES9.AGRN_31	.	GENE_ID=AGRN;Pool=1
chr1	982136	982199	ES9.AGRN_32	.	GENE_ID=AGRN;Pool=2
chr1	982337	982364	ES9.AGRN_32	.	GENE_ID=AGRN;Pool=2
chr1	982600	982706	ES9.AGRN_33	.	GENE_ID=AGRN;Pool=1
chr1	982834	982952	ES9.AGRN_34	.	GENE_ID=AGRN;Pool=2
chr1	982841	982952	ES9.AGRN_35	.	GENE_ID=AGRN;Pool=1
chr1	983067	983155	ES9.AGRN_36	.	GENE_ID=AGRN;Pool=2
chr1	983275	983391	ES9.AGRN_37	.	GENE_ID=AGRN;Pool=1
chr1	983745	983841	ES9.AGRN_39	.	GENE_ID=AGRN;Pool=1
chr1	984197	984246	ES9.AGRN_40	.	GENE_ID=AGRN;Pool=2
chr1	984439	984615	ES9.AGRN_41	.	GENE_ID=AGRN;Pool=1
chr1	984603	984615	ES9.AGRN_42	.	GENE_ID=AGRN;Pool=2
chr1	984831	984945	ES9.AGRN_43	.	GENE_ID=AGRN;Pool=1
chr1	985175	985217	ES9.AGRN_44	.	GENE_ID=AGRN;Pool=2
chr1	985175	985282	ES9.AGRN_45	.	GENE_ID=AGRN;Pool=1
chr1	985417	985514	ES9.AGRN_46	.	GENE_ID=AGRN;Pool=2
chr1	985502	985612	ES9.AGRN_47	.	GENE_ID=AGRN;Pool=1
chr1	985709	985806	ES9.AGRN_48	.	GENE_ID=AGRN;Pool=2
chr1	985971	986066	ES9.AGRN_49	.	GENE_ID=AGRN;Pool=1
chr1	985971	986105	ES9.AGRN_50	.	GENE_ID=AGRN;Pool=2
chr1	986619	986632	ES9.AGRN_51	.	GENE_ID=AGRN;Pool=1
chr1	986749	986828	ES9.AGRN_51	.	GENE_ID=AGRN;Pool=1
chr1	986824	986832	ES9.AGRN_52	.	GENE_ID=AGRN;Pool=2
chr1	987025	987107	ES9.AGRN_53	.	GENE_ID=AGRN;Pool=1
chr1	987195	987352	ES9.AGRN_54	.	GENE_ID=AGRN;Pool=2
chr1	989113	989132	ES9.AGRN_55	.	GENE_ID=AGRN;Pool=1
chr1	989357	989517	ES9.AGRN_56	.	GENE_ID=AGRN;Pool=2
chr1	989785	989827	ES9.AGRN_57	.	GENE_ID=AGRN;Pool=1
chr1	989931	990015	ES9.AGRN_57	.	GENE_ID=AGRN;Pool=1
chr1	990198	990203	ES9.AGRN_58	.	GENE_ID=AGRN;Pool=2
chr1	990361	990417	ES9.AGRN_58	.	GENE_ID=AGRN;Pool=2
chr1	1956346	1956380	ES9.GABRD_1	.	GENE_ID=GABRD;Pool=1
chr1	1956493	1956571	ES9.GABRD_1	.	GENE_ID=GABRD;Pool=1
chr1	1956595	1956772	ES9.GABRD_2	.	GENE_ID=GABRD;Pool=2
chr1	1956840	1956956	ES9.GABRD_3	.	GENE_ID=GABRD;Pool=1
chr1	1957177	1957365	ES9.GABRD_5	.	GENE_ID=GABRD;Pool=1
chr1	1958823	1959015	ES9.GABRD_6	.	GENE_ID=GABRD;Pool=2
chr1	1959098	1959211	ES9.GABRD_7	.	GENE_ID=GABRD;Pool=1
chr1	1959397	1959593	ES9.GABRD_8	.	GENE_ID=GABRD;Pool=2
chr1	1959731	1959833	ES9.GABRD_9	.	GENE_ID=GABRD;Pool=1
chr1	1960409	1960549	ES9.GABRD_10	.	GENE_ID=GABRD;Pool=2
chr1	1960705	1960844	ES9.GABRD_11	.	GENE_ID=GABRD;Pool=1
chr1	1960923	1960989	ES9.GABRD_12	.	GENE_ID=GABRD;Pool=2
chr1	1961201	1961245	ES9.GABRD_13	.	GENE_ID=GABRD;Pool=1
chr1	1961356	1961421	ES9.GABRD_14	.	GENE_ID=GABRD;Pool=2
chr1	1961721	1961839	ES9.GABRD_16	.	GENE_ID=GABRD;Pool=2
chr1	6527470	6527622	ES9.PLEKHG5_1	.	GENE_ID=PLEKHG5;Pool=1
chr1	6527632	6527661	ES9.PLEKHG5_1	.	GENE_ID=PLEKHG5;Pool=1
chr1	6527707	6527884	ES9.PLEKHG5_2	.	GENE_ID=PLEKHG5;Pool=2
chr1	6528646	6528677	ES9.PLEKHG5_6	.	GENE_ID=PLEKHG5;Pool=2
chr1	6529077	6529101	ES9.PLEKHG5_7	.	GENE_ID=PLEKHG5;Pool=1
chr1	6529301	6529308	ES9.PLEKHG5_7	.	GENE_ID=PLEKHG5;Pool=1
chr1	6529343	6529394	ES9.PLEKHG5_8	.	GENE_ID=PLEKHG5;Pool=2
chr1	6529510	6529530	ES9.PLEKHG5_8	.	GENE_ID=PLEKHG5;Pool=2
chr1	6529518	6529603	ES9.PLEKHG5_9	.	GENE_ID=PLEKHG5;Pool=1
chr1	6529736	6529876	ES9.PLEKHG5_10	.	GENE_ID=PLEKHG5;Pool=2
chr1	6530215	6530295	ES9.PLEKHG5_11	.	GENE_ID=PLEKHG5;Pool=1
chr1	6530415	6530446	ES9.PLEKHG5_11	.	GENE_ID=PLEKHG5;Pool=1
chr1	6530415	6530565	ES9.PLEKHG5_12	.	GENE_ID=PLEKHG5;Pool=2
chr1	6530703	6530794	ES9.PLEKHG5_13	.	GENE_ID=PLEKHG5;Pool=1
chr1	6530944	6531044	ES9.PLEKHG5_14	.	GENE_ID=PLEKHG5;Pool=2
chr1	6531019	6531049	ES9.PLEKHG5_15	.	GENE_ID=PLEKHG5;Pool=1
chr1	6531160	6531233	ES9.PLEKHG5_15	.	GENE_ID=PLEKHG5;Pool=1
chr1	6531473	6531547	ES9.PLEKHG5_16	.	GENE_ID=PLEKHG5;Pool=2
chr1	6531697	6531817	ES9.PLEKHG5_17	.	GENE_ID=PLEKHG5;Pool=1
chr1	6531868	6531873	ES9.PLEKHG5_17	.	GENE_ID=PLEKHG5;Pool=1
chr1	6532517	6532586	ES9.PLEKHG5_18	.	GENE_ID=PLEKHG5;Pool=2
chr1	6532682	6532749	ES9.PLEKHG5_18	.	GENE_ID=PLEKHG5;Pool=2
chr1	6532917	6533045	ES9.PLEKHG5_19	.	GENE_ID=PLEKHG5;Pool=1
chr1	6533234	6533304	ES9.PLEKHG5_20	.	GENE_ID=PLEKHG5;Pool=2
chr1	6533300	6533310	ES9.PLEKHG5_21	.	GENE_ID=PLEKHG5;Pool=1
chr1	6533514	6533517	ES9.PLEKHG5_21	.	GENE_ID=PLEKHG5;Pool=1
chr1	6533514	6533684	ES9.PLEKHG5_22	.	GENE_ID=PLEKHG5;Pool=2
chr1	6533963	6534072	ES9.PLEKHG5_23	.	GENE_ID=PLEKHG5;Pool=1
chr1	6534224	6534372	ES9.PLEKHG5_24	.	GENE_ID=PLEKHG5;Pool=2
chr1	6534437	6534510	ES9.PLEKHG5_25	.	GENE_ID=PLEKHG5;Pool=1
chr1	6534647	6534666	ES9.PLEKHG5_25	.	GENE_ID=PLEKHG5;Pool=1
chr1	6534919	6535106	ES9.PLEKHG5_26	.	GENE_ID=PLEKHG5;Pool=2
chr1	6535198	6535355	ES9.PLEKHG5_27	.	GENE_ID=PLEKHG5;Pool=1
chr1	6535496	6535521	ES9.PLEKHG5_28	.	GENE_ID=PLEKHG5;Pool=2
chr1	6535582	6535690	ES9.PLEKHG5_28	.	GENE_ID=PLEKHG5;Pool=2
chr1	6535932	6535990	ES9.PLEKHG5_29	.	GENE_ID=PLEKHG5;Pool=1
chr1	6536096	6536163	ES9.PLEKHG5_29	.	GENE_ID=PLEKHG5;Pool=1
chr1	6537550	6537588	ES9.PLEKHG5_30	.	GENE_ID=PLEKHG5;Pool=2
chr1	6537718	6537753	ES9.PLEKHG5_30	.	GENE_ID=PLEKHG5;Pool=2
chr1	6545319	6545383	ES9.PLEKHG5_31	.	GENE_ID=PLEKHG5;Pool=1
chr1	6545503	6545540	ES9.PLEKHG5_31	.	GENE_ID=PLEKHG5;Pool=1
chr1	6556488	6556552	ES9.PLEKHG5_32	.	GENE_ID=PLEKHG5;Pool=2
chr1	6556629	6556716	ES9.PLEKHG5_32	.	GENE_ID=PLEKHG5;Pool=2
chr1	6556875	6557018	ES9.PLEKHG5_33	.	GENE_ID=PLEKHG5;Pool=1
chr1	6557091	6557239	ES9.PLEKHG5_34	.	GENE_ID=PLEKHG5;Pool=2
chr1	6579409	6579504	ES9.PLEKHG5_35	.	GENE_ID=PLEKHG5;Pool=1
chr1	6579571	6579626	ES9.PLEKHG5_35	.	GENE_ID=PLEKHG5;Pool=1
chr1	6845420	6845590	ES9.CAMTA1_1	.	GENE_ID=CAMTA1;Pool=2
chr1	6845635	6845636	ES9.CAMTA1_1	.	GENE_ID=CAMTA1;Pool=2
chr1	6880165	6880240	ES9.CAMTA1_2	.	GENE_ID=CAMTA1;Pool=1
chr1	6880310	6880355	ES9.CAMTA1_2	.	GENE_ID=CAMTA1;Pool=1
chr1	6885051	6885151	ES9.CAMTA1_3	.	GENE_ID=CAMTA1;Pool=2
chr1	6885270	6885435	ES9.CAMTA1_4	.	GENE_ID=CAMTA1;Pool=1
chr1	6931680	6931816	ES9.CAMTA1_5	.	GENE_ID=CAMTA1;Pool=2
chr1	6931825	6931887	ES9.CAMTA1_5	.	GENE_ID=CAMTA1;Pool=2
chr1	6947612	6947713	ES9.CAMTA1_6	.	GENE_ID=CAMTA1;Pool=1
chr1	6947785	6947813	ES9.CAMTA1_6	.	GENE_ID=CAMTA1;Pool=1
chr1	7151288	7151363	ES9.CAMTA1_7	.	GENE_ID=CAMTA1;Pool=2
chr1	7151431	7151506	ES9.CAMTA1_7	.	GENE_ID=CAMTA1;Pool=2
chr1	7309530	7309550	ES9.CAMTA1_8	.	GENE_ID=CAMTA1;Pool=1
chr1	7309686	7309736	ES9.CAMTA1_8	.	GENE_ID=CAMTA1;Pool=1
chr1	7527878	7527889	ES9.CAMTA1_9	.	GENE_ID=CAMTA1;Pool=2
chr1	7527961	7528074	ES9.CAMTA1_9	.	GENE_ID=CAMTA1;Pool=2
chr1	7700435	7700459	ES9.CAMTA1_10	.	GENE_ID=CAMTA1;Pool=1
chr1	7700613	7700649	ES9.CAMTA1_10	.	GENE_ID=CAMTA1;Pool=1
chr1	7721589	7721785	ES9.CAMTA1_11	.	GENE_ID=CAMTA1;Pool=2
chr1	7721926	7721996	ES9.CAMTA1_12	.	GENE_ID=CAMTA1;Pool=1
chr1	7723246	7723412	ES9.CAMTA1_13	.	GENE_ID=CAMTA1;Pool=2
chr1	7725259	7725429	ES9.CAMTA1_24	.	GENE_ID=CAMTA1;Pool=1
chr1	7730945	7730970	ES9.CAMTA1_25	.	GENE_ID=CAMTA1;Pool=2
chr1	7731097	7731134	ES9.CAMTA1_25	.	GENE_ID=CAMTA1;Pool=2
chr1	7737613	7737658	ES9.CAMTA1_26	.	GENE_ID=CAMTA1;Pool=1
chr1	7737793	7737841	ES9.CAMTA1_26	.	GENE_ID=CAMTA1;Pool=1
chr1	7792471	7792507	ES9.CAMTA1_27	.	GENE_ID=CAMTA1;Pool=2
chr1	7792659	7792699	ES9.CAMTA1_27	.	GENE_ID=CAMTA1;Pool=2
chr1	7796305	7796403	ES9.CAMTA1_28	.	GENE_ID=CAMTA1;Pool=1
chr1	7796600	7796700	ES9.CAMTA1_29	.	GENE_ID=CAMTA1;Pool=2
chr1	7796915	7796990	ES9.CAMTA1_30	.	GENE_ID=CAMTA1;Pool=1
chr1	7797069	7797146	ES9.CAMTA1_30	.	GENE_ID=CAMTA1;Pool=1
chr1	7797239	7797314	ES9.CAMTA1_31	.	GENE_ID=CAMTA1;Pool=2
chr1	7797630	7797635	ES9.CAMTA1_32	.	GENE_ID=CAMTA1;Pool=1
chr1	7797945	7798018	ES9.CAMTA1_33	.	GENE_ID=CAMTA1;Pool=2
chr1	7798542	7798581	ES9.CAMTA1_35	.	GENE_ID=CAMTA1;Pool=2
chr1	7804699	7804894	ES9.CAMTA1_36	.	GENE_ID=CAMTA1;Pool=1
chr1	7805082	7805087	ES9.CAMTA1_37	.	GENE_ID=CAMTA1;Pool=2
chr1	7805813	7805904	ES9.CAMTA1_38	.	GENE_ID=CAMTA1;Pool=1
chr1	7806151	7806177	ES9.CAMTA1_39	.	GENE_ID=CAMTA1;Pool=2
chr1	7807729	7807769	ES9.CAMTA1_40	.	GENE_ID=CAMTA1;Pool=1
chr1	7807841	7807918	ES9.CAMTA1_40	.	GENE_ID=CAMTA1;Pool=1
chr1	7811243	7811258	ES9.CAMTA1_41	.	GENE_ID=CAMTA1;Pool=2
chr1	7811452	7811468	ES9.CAMTA1_41	.	GENE_ID=CAMTA1;Pool=2
chr1	7812441	7812518	ES9.CAMTA1_42	.	GENE_ID=CAMTA1;Pool=1
chr1	7812593	7812660	ES9.CAMTA1_42	.	GENE_ID=CAMTA1;Pool=1
chr1	7815587	7815697	ES9.CAMTA1_43	.	GENE_ID=CAMTA1;Pool=2
chr1	7815728	7815810	ES9.CAMTA1_43	.	GENE_ID=CAMTA1;Pool=2
chr1	7826421	7826518	ES9.CAMTA1_44	.	GENE_ID=CAMTA1;Pool=1
chr1	7826551	7826618	ES9.CAMTA1_44	.	GENE_ID=CAMTA1;Pool=1
chr1	8021776	8021915	ES9.PARK7_1	.	GENE_ID=PARK7;Pool=2
chr1	8021922	8021950	ES9.PARK7_1	.	GENE_ID=PARK7;Pool=2
chr1	8022736	8022845	ES9.PARK7_2	.	GENE_ID=PARK7;Pool=1
chr1	8022935	8022956	ES9.PARK7_2	.	GENE_ID=PARK7;Pool=1
chr1	8025352	8025383	ES9.PARK7_3	.	GENE_ID=PARK7;Pool=2
chr1	8025485	8025535	ES9.PARK7_3	.	GENE_ID=PARK7;Pool=2
chr1	8029356	8029404	ES9.PARK7_4	.	GENE_ID=PARK7;Pool=1
chr1	8029464	8029556	ES9.PARK7_4	.	GENE_ID=PARK7;Pool=1
chr1	8030901	8030953	ES9.PARK7_5	.	GENE_ID=PARK7;Pool=2
chr1	8031023	8031075	ES9.PARK7_5	.	GENE_ID=PARK7;Pool=2
chr1	8037608	8037711	ES9.PARK7_6	.	GENE_ID=PARK7;Pool=1
chr1	8044932	8044953	ES9.PARK7_7	.	GENE_ID=PARK7;Pool=2
chr1	8045114	8045135	ES9.PARK7_7	.	GENE_ID=PARK7;Pool=2
chr1	10292331	10292386	ES9.KIF1B_1	.	GENE_ID=KIF1B;Pool=1
chr1	10292492	10292551	ES9.KIF1B_1	.	GENE_ID=KIF1B;Pool=1
chr1	10316235	10316304	ES9.KIF1B_2	.	GENE_ID=KIF1B;Pool=2
chr1	10316381	10316451	ES9.KIF1B_2	.	GENE_ID=KIF1B;Pool=2
chr1	10318341	10318550	ES9.KIF1B_3	.	GENE_ID=KIF1B;Pool=1
chr1	10318730	10318917	ES9.KIF1B_5	.	GENE_ID=KIF1B;Pool=1
chr1	10321890	10321962	ES9.KIF1B_6	.	GENE_ID=KIF1B;Pool=2
chr1	10322028	10322108	ES9.KIF1B_6	.	GENE_ID=KIF1B;Pool=2
chr1	10327322	10327437	ES9.KIF1B_7	.	GENE_ID=KIF1B;Pool=1
chr1	10327616	10327687	ES9.KIF1B_8	.	GENE_ID=KIF1B;Pool=2
chr1	10328149	10328209	ES9.KIF1B_9	.	GENE_ID=KIF1B;Pool=1
chr1	10328321	10328365	ES9.KIF1B_9	.	GENE_ID=KIF1B;Pool=1
chr1	10331436	10331559	ES9.KIF1B_10	.	GENE_ID=KIF1B;Pool=2
chr1	10331637	10331650	ES9.KIF1B_10	.	GENE_ID=KIF1B;Pool=2
chr1	10332175	10332298	ES9.KIF1B_11	.	GENE_ID=KIF1B;Pool=1
chr1	10332364	10332394	ES9.KIF1B_11	.	GENE_ID=KIF1B;Pool=1
chr1	10335426	10335485	ES9.KIF1B_12	.	GENE_ID=KIF1B;Pool=2
chr1	10335561	10335603	ES9.KIF1B_12	.	GENE_ID=KIF1B;Pool=2
chr1	10336324	10336378	ES9.KIF1B_13	.	GENE_ID=KIF1B;Pool=1
chr1	10336457	10336522	ES9.KIF1B_13	.	GENE_ID=KIF1B;Pool=1
chr1	10338023	10338043	ES9.KIF1B_14	.	GENE_ID=KIF1B;Pool=2
chr1	10338186	10338223	ES9.KIF1B_14	.	GENE_ID=KIF1B;Pool=2
chr1	10342423	10342457	ES9.KIF1B_15	.	GENE_ID=KIF1B;Pool=1
chr1	10342591	10342797	ES9.KIF1B_16	.	GENE_ID=KIF1B;Pool=2
chr1	10351086	10351139	ES9.KIF1B_17	.	GENE_ID=KIF1B;Pool=1
chr1	10351219	10351308	ES9.KIF1B_17	.	GENE_ID=KIF1B;Pool=1
chr1	10352022	10352104	ES9.KIF1B_18	.	GENE_ID=KIF1B;Pool=2
chr1	10352180	10352252	ES9.KIF1B_18	.	GENE_ID=KIF1B;Pool=2
chr1	10355054	10355143	ES9.KIF1B_19	.	GENE_ID=KIF1B;Pool=1
chr1	10355223	10355277	ES9.KIF1B_19	.	GENE_ID=KIF1B;Pool=1
chr1	10355670	10355717	ES9.KIF1B_20	.	GENE_ID=KIF1B;Pool=2
chr1	10355824	10355841	ES9.KIF1B_20	.	GENE_ID=KIF1B;Pool=2
chr1	10356533	10356639	ES9.KIF1B_21	.	GENE_ID=KIF1B;Pool=1
chr1	10356723	10356759	ES9.KIF1B_21	.	GENE_ID=KIF1B;Pool=1
chr1	10356747	10356954	ES9.KIF1B_22	.	GENE_ID=KIF1B;Pool=2
chr1	10357135	10357144	ES9.KIF1B_23	.	GENE_ID=KIF1B;Pool=1
chr1	10357304	10357443	ES9.KIF1B_24	.	GENE_ID=KIF1B;Pool=2
chr1	10363013	10363220	ES9.KIF1B_25	.	GENE_ID=KIF1B;Pool=1
chr1	10364705	10364713	ES9.KIF1B_33	.	GENE_ID=KIF1B;Pool=1
chr1	10379921	10380100	ES9.KIF1B_34	.	GENE_ID=KIF1B;Pool=2
chr1	10380194	10380309	ES9.KIF1B_35	.	GENE_ID=KIF1B;Pool=1
chr1	10381657	10381766	ES9.KIF1B_36	.	GENE_ID=KIF1B;Pool=2
chr1	10381915	10382009	ES9.KIF1B_37	.	GENE_ID=KIF1B;Pool=1
chr1	10383794	10383941	ES9.KIF1B_38	.	GENE_ID=KIF1B;Pool=2
chr1	10384120	10384207	ES9.KIF1B_39	.	GENE_ID=KIF1B;Pool=1
chr1	10384754	10384815	ES9.KIF1B_40	.	GENE_ID=KIF1B;Pool=2
chr1	10384953	10385103	ES9.KIF1B_41	.	GENE_ID=KIF1B;Pool=1
chr1	10386062	10386168	ES9.KIF1B_42	.	GENE_ID=KIF1B;Pool=2
chr1	10386417	10386445	ES9.KIF1B_43	.	GENE_ID=KIF1B;Pool=1
chr1	10394512	10394577	ES9.KIF1B_44	.	GENE_ID=KIF1B;Pool=2
chr1	10394696	10394738	ES9.KIF1B_44	.	GENE_ID=KIF1B;Pool=2
chr1	10396658	10396714	ES9.KIF1B_45	.	GENE_ID=KIF1B;Pool=1
chr1	10396800	10396874	ES9.KIF1B_45	.	GENE_ID=KIF1B;Pool=1
chr1	10397006	10397131	ES9.KIF1B_46	.	GENE_ID=KIF1B;Pool=2
chr1	10397261	10397405	ES9.KIF1B_47	.	GENE_ID=KIF1B;Pool=1
chr1	10397393	10397428	ES9.KIF1B_48	.	GENE_ID=KIF1B;Pool=2
chr1	10397591	10397620	ES9.KIF1B_48	.	GENE_ID=KIF1B;Pool=2
chr1	10399761	10399826	ES9.KIF1B_49	.	GENE_ID=KIF1B;Pool=1
chr1	10399917	10399983	ES9.KIF1B_49	.	GENE_ID=KIF1B;Pool=1
chr1	10402057	10402107	ES9.KIF1B_50	.	GENE_ID=KIF1B;Pool=2
chr1	10402226	10402272	ES9.KIF1B_50	.	GENE_ID=KIF1B;Pool=2
chr1	10403225	10403289	ES9.KIF1B_51	.	GENE_ID=KIF1B;Pool=1
chr1	10403345	10403437	ES9.KIF1B_51	.	GENE_ID=KIF1B;Pool=1
chr1	10405864	10405902	ES9.KIF1B_52	.	GENE_ID=KIF1B;Pool=2
chr1	10406011	10406066	ES9.KIF1B_52	.	GENE_ID=KIF1B;Pool=2
chr1	10407782	10407818	ES9.KIF1B_53	.	GENE_ID=KIF1B;Pool=1
chr1	10407885	10407968	ES9.KIF1B_53	.	GENE_ID=KIF1B;Pool=1
chr1	10408593	10408706	ES9.KIF1B_54	.	GENE_ID=KIF1B;Pool=2
chr1	10408791	10408812	ES9.KIF1B_54	.	GENE_ID=KIF1B;Pool=2
chr1	10412602	10412688	ES9.KIF1B_55	.	GENE_ID=KIF1B;Pool=1
chr1	10412794	10412828	ES9.KIF1B_55	.	GENE_ID=KIF1B;Pool=1
chr1	10420900	10420986	ES9.KIF1B_56	.	GENE_ID=KIF1B;Pool=2
chr1	10421101	10421133	ES9.KIF1B_56	.	GENE_ID=KIF1B;Pool=2
chr1	10421713	10421749	ES9.KIF1B_57	.	GENE_ID=KIF1B;Pool=1
chr1	10421883	10421916	ES9.KIF1B_57	.	GENE_ID=KIF1B;Pool=1
chr1	10423252	10423340	ES9.KIF1B_58	.	GENE_ID=KIF1B;Pool=2
chr1	10423402	10423445	ES9.KIF1B_58	.	GENE_ID=KIF1B;Pool=2
chr1	10425111	10425157	ES9.KIF1B_59	.	GENE_ID=KIF1B;Pool=1
chr1	10425303	10425314	ES9.KIF1B_59	.	GENE_ID=KIF1B;Pool=1
chr1	10425303	10425466	ES9.KIF1B_60	.	GENE_ID=KIF1B;Pool=2
chr1	10425706	10425722	ES9.KIF1B_61	.	GENE_ID=KIF1B;Pool=1
chr1	10428493	10428524	ES9.KIF1B_62	.	GENE_ID=KIF1B;Pool=2
chr1	10428596	10428673	ES9.KIF1B_62	.	GENE_ID=KIF1B;Pool=2
chr1	10431130	10431198	ES9.KIF1B_63	.	GENE_ID=KIF1B;Pool=1
chr1	10431320	10431350	ES9.KIF1B_63	.	GENE_ID=KIF1B;Pool=1
chr1	10434343	10434373	ES9.KIF1B_64	.	GENE_ID=KIF1B;Pool=2
chr1	10434523	10434561	ES9.KIF1B_64	.	GENE_ID=KIF1B;Pool=2
chr1	10434706	10434911	ES9.KIF1B_65	.	GENE_ID=KIF1B;Pool=1
chr1	10435104	10435118	ES9.KIF1B_66	.	GENE_ID=KIF1B;Pool=2
chr1	10435259	10435312	ES9.KIF1B_67	.	GENE_ID=KIF1B;Pool=1
chr1	10435431	10435478	ES9.KIF1B_67	.	GENE_ID=KIF1B;Pool=1
chr1	10436512	10436602	ES9.KIF1B_68	.	GENE_ID=KIF1B;Pool=2
chr1	10436645	10436738	ES9.KIF1B_68	.	GENE_ID=KIF1B;Pool=2
chr1	10534924	10535023	ES9.PEX14_1	.	GENE_ID=PEX14;Pool=1
chr1	10535059	10535114	ES9.PEX14_1	.	GENE_ID=PEX14;Pool=1
chr1	10555235	10555330	ES9.PEX14_2	.	GENE_ID=PEX14;Pool=2
chr1	10555378	10555461	ES9.PEX14_2	.	GENE_ID=PEX14;Pool=2
chr1	10596227	10596269	ES9.PEX14_3	.	GENE_ID=PEX14;Pool=1
chr1	10596354	10596438	ES9.PEX14_3	.	GENE_ID=PEX14;Pool=1
chr1	10659251	10659294	ES9.PEX14_4	.	GENE_ID=PEX14;Pool=2
chr1	10659423	10659477	ES9.PEX14_4	.	GENE_ID=PEX14;Pool=2
chr1	10678304	10678388	ES9.PEX14_5	.	GENE_ID=PEX14;Pool=1
chr1	10678474	10678526	ES9.PEX14_5	.	GENE_ID=PEX14;Pool=1
chr1	10683024	10683075	ES9.PEX14_6	.	GENE_ID=PEX14;Pool=2
chr1	10683178	10683251	ES9.PEX14_6	.	GENE_ID=PEX14;Pool=2
chr1	10684311	10684396	ES9.PEX14_7	.	GENE_ID=PEX14;Pool=1
chr1	10684494	10684538	ES9.PEX14_7	.	GENE_ID=PEX14;Pool=1
chr1	10687153	10687328	ES9.PEX14_8	.	GENE_ID=PEX14;Pool=2
chr1	10687420	10687560	ES9.PEX14_9	.	GENE_ID=PEX14;Pool=1
chr1	10689496	10689587	ES9.PEX14_10	.	GENE_ID=PEX14;Pool=2
chr1	10690044	10690199	ES9.PEX14_13	.	GENE_ID=PEX14;Pool=1
chr1	11073703	11073784	ES9.TARDBP_1	.	GENE_ID=TARDBP;Pool=2
chr1	11074022	11074066	ES9.TARDBP_2	.	GENE_ID=TARDBP;Pool=1
chr1	11076881	11076900	ES9.TARDBP_3	.	GENE_ID=TARDBP;Pool=2
chr1	11077064	11077077	ES9.TARDBP_3	.	GENE_ID=TARDBP;Pool=2
chr1	11078752	11078789	ES9.TARDBP_4	.	GENE_ID=TARDBP;Pool=1
chr1	11078930	11078952	ES9.TARDBP_4	.	GENE_ID=TARDBP;Pool=1
chr1	11080320	11080485	ES9.TARDBP_5	.	GENE_ID=TARDBP;Pool=2
chr1	11080656	11080668	ES9.TARDBP_6	.	GENE_ID=TARDBP;Pool=1
chr1	11082084	11082180	ES9.TARDBP_7	.	GENE_ID=TARDBP;Pool=2
chr1	11082711	11082822	ES9.TARDBP_10	.	GENE_ID=TARDBP;Pool=1
chr1	17312434	17312479	ES9.ATP13A2_1	.	GENE_ID=ATP13A2;Pool=2
chr1	17312853	17312957	ES9.ATP13A2_3	.	GENE_ID=ATP13A2;Pool=2
chr1	17312918	17312957	ES9.ATP13A2_4	.	GENE_ID=ATP13A2;Pool=1
chr1	17313127	17313136	ES9.ATP13A2_4	.	GENE_ID=ATP13A2;Pool=1
chr1	17313210	17313299	ES9.ATP13A2_5	.	GENE_ID=ATP13A2;Pool=2
chr1	17313451	17313540	ES9.ATP13A2_6	.	GENE_ID=ATP13A2;Pool=1
chr1	17313764	17313780	ES9.ATP13A2_7	.	GENE_ID=ATP13A2;Pool=2
chr1	17314606	17314632	ES9.ATP13A2_8	.	GENE_ID=ATP13A2;Pool=1
chr1	17314729	17314810	ES9.ATP13A2_8	.	GENE_ID=ATP13A2;Pool=1
chr1	17314773	17314816	ES9.ATP13A2_9	.	GENE_ID=ATP13A2;Pool=2
chr1	17314969	17314990	ES9.ATP13A2_9	.	GENE_ID=ATP13A2;Pool=2
chr1	17316041	17316185	ES9.ATP13A2_10	.	GENE_ID=ATP13A2;Pool=1
chr1	17316265	17316381	ES9.ATP13A2_11	.	GENE_ID=ATP13A2;Pool=2
chr1	17316498	17316612	ES9.ATP13A2_12	.	GENE_ID=ATP13A2;Pool=1
chr1	17316598	17316621	ES9.ATP13A2_13	.	GENE_ID=ATP13A2;Pool=2
chr1	17316782	17316788	ES9.ATP13A2_13	.	GENE_ID=ATP13A2;Pool=2
chr1	17318156	17318228	ES9.ATP13A2_14	.	GENE_ID=ATP13A2;Pool=1
chr1	17318353	17318372	ES9.ATP13A2_14	.	GENE_ID=ATP13A2;Pool=1
chr1	17318479	17318503	ES9.ATP13A2_15	.	GENE_ID=ATP13A2;Pool=2
chr1	17318624	17318687	ES9.ATP13A2_15	.	GENE_ID=ATP13A2;Pool=2
chr1	17318652	17318737	ES9.ATP13A2_16	.	GENE_ID=ATP13A2;Pool=1
chr1	17318897	17318980	ES9.ATP13A2_17	.	GENE_ID=ATP13A2;Pool=2
chr1	17318897	17318980	ES9.ATP13A2_18	.	GENE_ID=ATP13A2;Pool=1
chr1	17319076	17319085	ES9.ATP13A2_18	.	GENE_ID=ATP13A2;Pool=1
chr1	17320062	17320123	ES9.ATP13A2_19	.	GENE_ID=ATP13A2;Pool=2
chr1	17320330	17320355	ES9.ATP13A2_20	.	GENE_ID=ATP13A2;Pool=1
chr1	17322406	17322470	ES9.ATP13A2_21	.	GENE_ID=ATP13A2;Pool=2
chr1	17322659	17322748	ES9.ATP13A2_22	.	GENE_ID=ATP13A2;Pool=1
chr1	17322795	17322880	ES9.ATP13A2_23	.	GENE_ID=ATP13A2;Pool=2
chr1	17322991	17323110	ES9.ATP13A2_24	.	GENE_ID=ATP13A2;Pool=1
chr1	17323490	17323514	ES9.ATP13A2_25	.	GENE_ID=ATP13A2;Pool=2
chr1	17323670	17323678	ES9.ATP13A2_25	.	GENE_ID=ATP13A2;Pool=2
chr1	17326442	17326505	ES9.ATP13A2_26	.	GENE_ID=ATP13A2;Pool=1
chr1	17326637	17326650	ES9.ATP13A2_26	.	GENE_ID=ATP13A2;Pool=1
chr1	17326637	17326740	ES9.ATP13A2_27	.	GENE_ID=ATP13A2;Pool=2
chr1	17326807	17326819	ES9.ATP13A2_27	.	GENE_ID=ATP13A2;Pool=2
chr1	17326807	17326894	ES9.ATP13A2_28	.	GENE_ID=ATP13A2;Pool=1
chr1	17327029	17327199	ES9.ATP13A2_29	.	GENE_ID=ATP13A2;Pool=2
chr1	17328401	17328528	ES9.ATP13A2_30	.	GENE_ID=ATP13A2;Pool=1
chr1	17328598	17328622	ES9.ATP13A2_30	.	GENE_ID=ATP13A2;Pool=1
chr1	17328608	17328790	ES9.ATP13A2_31	.	GENE_ID=ATP13A2;Pool=2
chr1	17328868	17329010	ES9.ATP13A2_32	.	GENE_ID=ATP13A2;Pool=1
chr1	17330805	17330826	ES9.ATP13A2_33	.	GENE_ID=ATP13A2;Pool=2
chr1	17330906	17331011	ES9.ATP13A2_33	.	GENE_ID=ATP13A2;Pool=2
chr1	17331025	17331186	ES9.ATP13A2_34	.	GENE_ID=ATP13A2;Pool=1
chr1	17331316	17331384	ES9.ATP13A2_35	.	GENE_ID=ATP13A2;Pool=2
chr1	17331351	17331508	ES9.ATP13A2_36	.	GENE_ID=ATP13A2;Pool=1
chr1	17331567	17331579	ES9.ATP13A2_36	.	GENE_ID=ATP13A2;Pool=1
chr1	17331855	17331868	ES9.ATP13A2_37	.	GENE_ID=ATP13A2;Pool=2
chr1	17332051	17332087	ES9.ATP13A2_37	.	GENE_ID=ATP13A2;Pool=2
chr1	17332113	17332178	ES9.ATP13A2_38	.	GENE_ID=ATP13A2;Pool=1
chr1	17332273	17332322	ES9.ATP13A2_38	.	GENE_ID=ATP13A2;Pool=1
chr1	20959863	20960041	ES9.PINK1_1	.	GENE_ID=PINK1;Pool=2
chr1	20960428	20960442	ES9.PINK1_3	.	GENE_ID=PINK1;Pool=2
chr1	20964228	20964334	ES9.PINK1_4	.	GENE_ID=PINK1;Pool=1
chr1	20964622	20964645	ES9.PINK1_5	.	GENE_ID=PINK1;Pool=2
chr1	20966195	20966384	ES9.PINK1_6	.	GENE_ID=PINK1;Pool=1
chr1	20966485	20966605	ES9.PINK1_7	.	GENE_ID=PINK1;Pool=2
chr1	20970967	20970982	ES9.PINK1_8	.	GENE_ID=PINK1;Pool=1
chr1	20971165	20971195	ES9.PINK1_8	.	GENE_ID=PINK1;Pool=1
chr1	20972021	20972052	ES9.PINK1_9	.	GENE_ID=PINK1;Pool=2
chr1	20972216	20972253	ES9.PINK1_9	.	GENE_ID=PINK1;Pool=2
chr1	20974951	20974997	ES9.PINK1_10	.	GENE_ID=PINK1;Pool=1
chr1	20975125	20975175	ES9.PINK1_10	.	GENE_ID=PINK1;Pool=1
chr1	20975327	20975487	ES9.PINK1_11	.	GENE_ID=PINK1;Pool=2
chr1	20975724	20975740	ES9.PINK1_12	.	GENE_ID=PINK1;Pool=1
chr1	20976866	20976926	ES9.PINK1_13	.	GENE_ID=PINK1;Pool=2
chr1	20977184	20977261	ES9.PINK1_14	.	GENE_ID=PINK1;Pool=1
chr1	22816379	22816441	ES9.ZBTB40_1	.	GENE_ID=ZBTB40;Pool=2
chr1	22817138	22817218	ES9.ZBTB40_4	.	GENE_ID=ZBTB40;Pool=1
chr1	22817830	22817892	ES9.ZBTB40_5	.	GENE_ID=ZBTB40;Pool=2
chr1	22818026	22818054	ES9.ZBTB40_5	.	GENE_ID=ZBTB40;Pool=2
chr1	22827967	22827984	ES9.ZBTB40_6	.	GENE_ID=ZBTB40;Pool=1
chr1	22828177	22828194	ES9.ZBTB40_6	.	GENE_ID=ZBTB40;Pool=1
chr1	22828768	22828791	ES9.ZBTB40_7	.	GENE_ID=ZBTB40;Pool=2
chr1	22828934	22828986	ES9.ZBTB40_7	.	GENE_ID=ZBTB40;Pool=2
chr1	22832523	22832541	ES9.ZBTB40_8	.	GENE_ID=ZBTB40;Pool=1
chr1	22832734	22832753	ES9.ZBTB40_8	.	GENE_ID=ZBTB40;Pool=1
chr1	22834289	22834493	ES9.ZBTB40_9	.	GENE_ID=ZBTB40;Pool=2
chr1	22834630	22834730	ES9.ZBTB40_10	.	GENE_ID=ZBTB40;Pool=1
chr1	22834844	22835022	ES9.ZBTB40_11	.	GENE_ID=ZBTB40;Pool=2
chr1	22835224	22835258	ES9.ZBTB40_12	.	GENE_ID=ZBTB40;Pool=1
chr1	22835533	22835592	ES9.ZBTB40_13	.	GENE_ID=ZBTB40;Pool=2
chr1	22835726	22835760	ES9.ZBTB40_13	.	GENE_ID=ZBTB40;Pool=2
chr1	22837647	22837671	ES9.ZBTB40_14	.	GENE_ID=ZBTB40;Pool=1
chr1	22837840	22837865	ES9.ZBTB40_14	.	GENE_ID=ZBTB40;Pool=1
chr1	22838036	22838168	ES9.ZBTB40_15	.	GENE_ID=ZBTB40;Pool=2
chr1	22838627	22838636	ES9.ZBTB40_17	.	GENE_ID=ZBTB40;Pool=2
chr1	22839247	22839416	ES9.ZBTB40_18	.	GENE_ID=ZBTB40;Pool=1
chr1	22839623	22839633	ES9.ZBTB40_19	.	GENE_ID=ZBTB40;Pool=2
chr1	22843767	22843792	ES9.ZBTB40_20	.	GENE_ID=ZBTB40;Pool=1
chr1	22843957	22843970	ES9.ZBTB40_20	.	GENE_ID=ZBTB40;Pool=1
chr1	22846397	22846553	ES9.ZBTB40_21	.	GENE_ID=ZBTB40;Pool=2
chr1	22846768	22846817	ES9.ZBTB40_22	.	GENE_ID=ZBTB40;Pool=1
chr1	22847956	22847988	ES9.ZBTB40_23	.	GENE_ID=ZBTB40;Pool=2
chr1	22848151	22848187	ES9.ZBTB40_23	.	GENE_ID=ZBTB40;Pool=2
chr1	22848753	22848869	ES9.ZBTB40_24	.	GENE_ID=ZBTB40;Pool=1
chr1	22848956	22849134	ES9.ZBTB40_25	.	GENE_ID=ZBTB40;Pool=2
chr1	22850617	22850710	ES9.ZBTB40_26	.	GENE_ID=ZBTB40;Pool=1
chr1	22850937	22850990	ES9.ZBTB40_27	.	GENE_ID=ZBTB40;Pool=2
chr1	22852636	22852694	ES9.ZBTB40_28	.	GENE_ID=ZBTB40;Pool=1
chr1	22852889	22853029	ES9.ZBTB40_29	.	GENE_ID=ZBTB40;Pool=2
chr1	26126904	26126976	ES9.SEPN1_1	.	GENE_ID=SEPN1;Pool=1
chr1	26127469	26127533	ES9.SEPN1_2	.	GENE_ID=SEPN1;Pool=2
chr1	26127651	26127701	ES9.SEPN1_2	.	GENE_ID=SEPN1;Pool=2
chr1	26128445	26128506	ES9.SEPN1_3	.	GENE_ID=SEPN1;Pool=1
chr1	26128608	26128669	ES9.SEPN1_3	.	GENE_ID=SEPN1;Pool=1
chr1	26131582	26131632	ES9.SEPN1_4	.	GENE_ID=SEPN1;Pool=2
chr1	26131766	26131809	ES9.SEPN1_4	.	GENE_ID=SEPN1;Pool=2
chr1	26135055	26135070	ES9.SEPN1_5	.	GENE_ID=SEPN1;Pool=1
chr1	26135280	26135477	ES9.SEPN1_6	.	GENE_ID=SEPN1;Pool=2
chr1	26135404	26135516	ES9.SEPN1_7	.	GENE_ID=SEPN1;Pool=1
chr1	26135641	26135642	ES9.SEPN1_7	.	GENE_ID=SEPN1;Pool=1
chr1	26136117	26136173	ES9.SEPN1_8	.	GENE_ID=SEPN1;Pool=2
chr1	26136311	26136346	ES9.SEPN1_8	.	GENE_ID=SEPN1;Pool=2
chr1	26137891	26137944	ES9.SEPN1_9	.	GENE_ID=SEPN1;Pool=1
chr1	26138026	26138102	ES9.SEPN1_9	.	GENE_ID=SEPN1;Pool=1
chr1	26138096	26138181	ES9.SEPN1_10	.	GENE_ID=SEPN1;Pool=2
chr1	26138370	26138453	ES9.SEPN1_11	.	GENE_ID=SEPN1;Pool=1
chr1	26139117	26139177	ES9.SEPN1_12	.	GENE_ID=SEPN1;Pool=2
chr1	26139283	26139347	ES9.SEPN1_12	.	GENE_ID=SEPN1;Pool=2
chr1	26140322	26140371	ES9.SEPN1_13	.	GENE_ID=SEPN1;Pool=1
chr1	26140484	26140538	ES9.SEPN1_13	.	GENE_ID=SEPN1;Pool=1
chr1	26140530	26140567	ES9.SEPN1_14	.	GENE_ID=SEPN1;Pool=2
chr1	26140669	26140736	ES9.SEPN1_14	.	GENE_ID=SEPN1;Pool=2
chr1	26141865	26142038	ES9.SEPN1_15	.	GENE_ID=SEPN1;Pool=1
chr1	26142209	26142255	ES9.SEPN1_16	.	GENE_ID=SEPN1;Pool=2
chr1	26503900	26504038	ES9.CNKSR1_1	.	GENE_ID=CNKSR1;Pool=1
chr1	26504090	26504116	ES9.CNKSR1_1	.	GENE_ID=CNKSR1;Pool=1
chr1	26506909	26506943	ES9.CNKSR1_2	.	GENE_ID=CNKSR1;Pool=2
chr1	26507101	26507205	ES9.CNKSR1_3	.	GENE_ID=CNKSR1;Pool=1
chr1	26507387	26507446	ES9.CNKSR1_4	.	GENE_ID=CNKSR1;Pool=2
chr1	26508335	26508347	ES9.CNKSR1_5	.	GENE_ID=CNKSR1;Pool=1
chr1	26508432	26508542	ES9.CNKSR1_5	.	GENE_ID=CNKSR1;Pool=1
chr1	26508707	26508851	ES9.CNKSR1_6	.	GENE_ID=CNKSR1;Pool=2
chr1	26508893	26508931	ES9.CNKSR1_6	.	GENE_ID=CNKSR1;Pool=2
chr1	26508905	26508970	ES9.CNKSR1_7	.	GENE_ID=CNKSR1;Pool=1
chr1	26509075	26509122	ES9.CNKSR1_7	.	GENE_ID=CNKSR1;Pool=1
chr1	26509677	26509687	ES9.CNKSR1_8	.	GENE_ID=CNKSR1;Pool=2
chr1	26509747	26509836	ES9.CNKSR1_8	.	GENE_ID=CNKSR1;Pool=2
chr1	26509905	26509910	ES9.CNKSR1_8	.	GENE_ID=CNKSR1;Pool=2
chr1	26510164	26510219	ES9.CNKSR1_9	.	GENE_ID=CNKSR1;Pool=1
chr1	26510321	26510391	ES9.CNKSR1_9	.	GENE_ID=CNKSR1;Pool=1
chr1	26510553	26510561	ES9.CNKSR1_10	.	GENE_ID=CNKSR1;Pool=2
chr1	26510632	26510704	ES9.CNKSR1_10	.	GENE_ID=CNKSR1;Pool=2
chr1	26510778	26510784	ES9.CNKSR1_10	.	GENE_ID=CNKSR1;Pool=2
chr1	26510784	26510891	ES9.CNKSR1_11	.	GENE_ID=CNKSR1;Pool=1
chr1	26510998	26511075	ES9.CNKSR1_12	.	GENE_ID=CNKSR1;Pool=2
chr1	26511103	26511115	ES9.CNKSR1_12	.	GENE_ID=CNKSR1;Pool=2
chr1	26511453	26511504	ES9.CNKSR1_13	.	GENE_ID=CNKSR1;Pool=1
chr1	26511677	26511836	ES9.CNKSR1_14	.	GENE_ID=CNKSR1;Pool=2
chr1	26513483	26513658	ES9.CNKSR1_15	.	GENE_ID=CNKSR1;Pool=1
chr1	26513732	26513901	ES9.CNKSR1_16	.	GENE_ID=CNKSR1;Pool=2
chr1	26513894	26513901	ES9.CNKSR1_17	.	GENE_ID=CNKSR1;Pool=1
chr1	26513973	26514073	ES9.CNKSR1_17	.	GENE_ID=CNKSR1;Pool=1
chr1	26514719	26514724	ES9.CNKSR1_18	.	GENE_ID=CNKSR1;Pool=2
chr1	26514798	26514931	ES9.CNKSR1_18	.	GENE_ID=CNKSR1;Pool=2
chr1	26514919	26514932	ES9.CNKSR1_19	.	GENE_ID=CNKSR1;Pool=1
chr1	26514994	26515088	ES9.CNKSR1_19	.	GENE_ID=CNKSR1;Pool=1
chr1	26515074	26515088	ES9.CNKSR1_20	.	GENE_ID=CNKSR1;Pool=2
chr1	26515188	26515256	ES9.CNKSR1_20	.	GENE_ID=CNKSR1;Pool=2
chr1	26515244	26515262	ES9.CNKSR1_21	.	GENE_ID=CNKSR1;Pool=1
chr1	26515444	26515465	ES9.CNKSR1_21	.	GENE_ID=CNKSR1;Pool=1
chr1	26515753	26515769	ES9.CNKSR1_22	.	GENE_ID=CNKSR1;Pool=2
chr1	26516039	26516135	ES9.CNKSR1_23	.	GENE_ID=CNKSR1;Pool=1
chr1	27024031	27024222	ES9.ARID1A_6	.	GENE_ID=ARID1A;Pool=1
chr1	27056018	27056141	ES9.ARID1A_7	.	GENE_ID=ARID1A;Pool=2
chr1	27056354	27056382	ES9.ARID1A_8	.	GENE_ID=ARID1A;Pool=1
chr1	27057604	27057642	ES9.ARID1A_9	.	GENE_ID=ARID1A;Pool=2
chr1	27058095	27058219	ES9.ARID1A_11	.	GENE_ID=ARID1A;Pool=2
chr1	27059099	27059166	ES9.ARID1A_12	.	GENE_ID=ARID1A;Pool=1
chr1	27059283	27059322	ES9.ARID1A_12	.	GENE_ID=ARID1A;Pool=1
chr1	27087235	27087346	ES9.ARID1A_13	.	GENE_ID=ARID1A;Pool=2
chr1	27087587	27087593	ES9.ARID1A_14	.	GENE_ID=ARID1A;Pool=1
chr1	27087812	27087874	ES9.ARID1A_15	.	GENE_ID=ARID1A;Pool=2
chr1	27087964	27088032	ES9.ARID1A_15	.	GENE_ID=ARID1A;Pool=2
chr1	27088611	27088642	ES9.ARID1A_16	.	GENE_ID=ARID1A;Pool=1
chr1	27088810	27088832	ES9.ARID1A_16	.	GENE_ID=ARID1A;Pool=1
chr1	27089362	27089463	ES9.ARID1A_17	.	GENE_ID=ARID1A;Pool=2
chr1	27089776	27089787	ES9.ARID1A_18	.	GENE_ID=ARID1A;Pool=1
chr1	27092646	27092711	ES9.ARID1A_19	.	GENE_ID=ARID1A;Pool=2
chr1	27092857	27092867	ES9.ARID1A_19	.	GENE_ID=ARID1A;Pool=2
chr1	27092857	27092947	ES9.ARID1A_20	.	GENE_ID=ARID1A;Pool=1
chr1	27093057	27093062	ES9.ARID1A_20	.	GENE_ID=ARID1A;Pool=1
chr1	27094188	27094280	ES9.ARID1A_21	.	GENE_ID=ARID1A;Pool=2
chr1	27094490	27094538	ES9.ARID1A_22	.	GENE_ID=ARID1A;Pool=1
chr1	27097482	27097609	ES9.ARID1A_23	.	GENE_ID=ARID1A;Pool=2
chr1	27097817	27097901	ES9.ARID1A_24	.	GENE_ID=ARID1A;Pool=1
chr1	27098921	27098990	ES9.ARID1A_25	.	GENE_ID=ARID1A;Pool=2
chr1	27099123	27099141	ES9.ARID1A_25	.	GENE_ID=ARID1A;Pool=2
chr1	27099129	27099302	ES9.ARID1A_26	.	GENE_ID=ARID1A;Pool=1
chr1	27099478	27099499	ES9.ARID1A_27	.	GENE_ID=ARID1A;Pool=2
chr1	27099831	27099836	ES9.ARID1A_28	.	GENE_ID=ARID1A;Pool=1
chr1	27099987	27100064	ES9.ARID1A_28	.	GENE_ID=ARID1A;Pool=1
chr1	27100052	27100070	ES9.ARID1A_29	.	GENE_ID=ARID1A;Pool=2
chr1	27100208	27100253	ES9.ARID1A_29	.	GENE_ID=ARID1A;Pool=2
chr1	27100240	27100292	ES9.ARID1A_30	.	GENE_ID=ARID1A;Pool=1
chr1	27100389	27100421	ES9.ARID1A_30	.	GENE_ID=ARID1A;Pool=1
chr1	27100759	27100819	ES9.ARID1A_31	.	GENE_ID=ARID1A;Pool=2
chr1	27101711	27101718	ES9.ARID1A_35	.	GENE_ID=ARID1A;Pool=2
chr1	27102001	27102067	ES9.ARID1A_36	.	GENE_ID=ARID1A;Pool=1
chr1	27102198	27102223	ES9.ARID1A_36	.	GENE_ID=ARID1A;Pool=1
chr1	27105412	27105513	ES9.ARID1A_37	.	GENE_ID=ARID1A;Pool=2
chr1	27107247	27107279	ES9.ARID1A_45	.	GENE_ID=ARID1A;Pool=2
chr1	32757755	32757770	ES9.HDAC1_1	.	GENE_ID=HDAC1;Pool=1
chr1	32757819	32757987	ES9.HDAC1_1	.	GENE_ID=HDAC1;Pool=1
chr1	32768168	32768221	ES9.HDAC1_2	.	GENE_ID=HDAC1;Pool=2
chr1	32768334	32768390	ES9.HDAC1_2	.	GENE_ID=HDAC1;Pool=2
chr1	32782205	32782265	ES9.HDAC1_3	.	GENE_ID=HDAC1;Pool=1
chr1	32782383	32782425	ES9.HDAC1_3	.	GENE_ID=HDAC1;Pool=1
chr1	32790077	32790079	ES9.HDAC1_4	.	GENE_ID=HDAC1;Pool=2
chr1	32790154	32790252	ES9.HDAC1_4	.	GENE_ID=HDAC1;Pool=2
chr1	32792519	32792539	ES9.HDAC1_5	.	GENE_ID=HDAC1;Pool=1
chr1	32792678	32792711	ES9.HDAC1_5	.	GENE_ID=HDAC1;Pool=1
chr1	32793016	32793136	ES9.HDAC1_6	.	GENE_ID=HDAC1;Pool=2
chr1	32793278	32793416	ES9.HDAC1_7	.	GENE_ID=HDAC1;Pool=1
chr1	32794611	32794668	ES9.HDAC1_8	.	GENE_ID=HDAC1;Pool=2
chr1	32794761	32794833	ES9.HDAC1_8	.	GENE_ID=HDAC1;Pool=2
chr1	32796143	32796178	ES9.HDAC1_9	.	GENE_ID=HDAC1;Pool=1
chr1	32796287	32796362	ES9.HDAC1_9	.	GENE_ID=HDAC1;Pool=1
chr1	32796349	32796368	ES9.HDAC1_10	.	GENE_ID=HDAC1;Pool=2
chr1	32796509	32796550	ES9.HDAC1_10	.	GENE_ID=HDAC1;Pool=2
chr1	32797021	32797074	ES9.HDAC1_11	.	GENE_ID=HDAC1;Pool=1
chr1	32797183	32797250	ES9.HDAC1_11	.	GENE_ID=HDAC1;Pool=1
chr1	32797238	32797276	ES9.HDAC1_12	.	GENE_ID=HDAC1;Pool=2
chr1	32797407	32797418	ES9.HDAC1_12	.	GENE_ID=HDAC1;Pool=2
chr1	32797644	32797690	ES9.HDAC1_13	.	GENE_ID=HDAC1;Pool=1
chr1	32797843	32797869	ES9.HDAC1_13	.	GENE_ID=HDAC1;Pool=1
chr1	32798213	32798301	ES9.HDAC1_14	.	GENE_ID=HDAC1;Pool=2
chr1	32798350	32798441	ES9.HDAC1_14	.	GENE_ID=HDAC1;Pool=2
chr1	32798455	32798617	ES9.HDAC1_15	.	GENE_ID=HDAC1;Pool=1
chr1	32798645	32798672	ES9.HDAC1_15	.	GENE_ID=HDAC1;Pool=1
chr1	33241496	33241581	ES9.YARS_1	.	GENE_ID=YARS;Pool=2
chr1	33241692	33241712	ES9.YARS_1	.	GENE_ID=YARS;Pool=2
chr1	33244930	33244982	ES9.YARS_2	.	GENE_ID=YARS;Pool=1
chr1	33245124	33245160	ES9.YARS_2	.	GENE_ID=YARS;Pool=1
chr1	33245528	33245685	ES9.YARS_3	.	GENE_ID=YARS;Pool=2
chr1	33245879	33245886	ES9.YARS_4	.	GENE_ID=YARS;Pool=1
chr1	33246462	33246648	ES9.YARS_5	.	GENE_ID=YARS;Pool=2
chr1	33246746	33246854	ES9.YARS_6	.	GENE_ID=YARS;Pool=1
chr1	33247956	33248004	ES9.YARS_7	.	GENE_ID=YARS;Pool=2
chr1	33248140	33248184	ES9.YARS_7	.	GENE_ID=YARS;Pool=2
chr1	33251876	33251962	ES9.YARS_8	.	GENE_ID=YARS;Pool=1
chr1	33252048	33252104	ES9.YARS_8	.	GENE_ID=YARS;Pool=1
chr1	33252490	33252540	ES9.YARS_9	.	GENE_ID=YARS;Pool=2
chr1	33252676	33252704	ES9.YARS_9	.	GENE_ID=YARS;Pool=2
chr1	33256693	33256762	ES9.YARS_10	.	GENE_ID=YARS;Pool=1
chr1	33256855	33256921	ES9.YARS_10	.	GENE_ID=YARS;Pool=1
chr1	33263282	33263363	ES9.YARS_11	.	GENE_ID=YARS;Pool=2
chr1	33263444	33263448	ES9.YARS_11	.	GENE_ID=YARS;Pool=2
chr1	33272044	33272082	ES9.YARS_12	.	GENE_ID=YARS;Pool=1
chr1	33272212	33272237	ES9.YARS_12	.	GENE_ID=YARS;Pool=1
chr1	33276094	33276191	ES9.YARS_13	.	GENE_ID=YARS;Pool=2
chr1	33276367	33276511	ES9.YARS_14	.	GENE_ID=YARS;Pool=1
chr1	33276499	33276511	ES9.YARS_15	.	GENE_ID=YARS;Pool=2
chr1	33276658	33276676	ES9.YARS_15	.	GENE_ID=YARS;Pool=2
chr1	33282712	33282788	ES9.YARS_16	.	GENE_ID=YARS;Pool=1
chr1	33282845	33282922	ES9.YARS_16	.	GENE_ID=YARS;Pool=1
chr1	38003210	38003348	ES9.SNIP1_1	.	GENE_ID=SNIP1;Pool=2
chr1	38003613	38003625	ES9.SNIP1_2	.	GENE_ID=SNIP1;Pool=1
chr1	38005681	38005757	ES9.SNIP1_3	.	GENE_ID=SNIP1;Pool=2
chr1	38006356	38006393	ES9.SNIP1_6	.	GENE_ID=SNIP1;Pool=1
chr1	38018190	38018245	ES9.SNIP1_7	.	GENE_ID=SNIP1;Pool=2
chr1	38018348	38018406	ES9.SNIP1_7	.	GENE_ID=SNIP1;Pool=2
chr1	38019580	38019606	ES9.SNIP1_8	.	GENE_ID=SNIP1;Pool=1
chr1	38019830	38019835	ES9.SNIP1_9	.	GENE_ID=SNIP1;Pool=2
chr1	39494266	39494396	ES9.NDUFS5_1	.	GENE_ID=NDUFS5;Pool=1
chr1	39494612	39494630	ES9.NDUFS5_2	.	GENE_ID=NDUFS5;Pool=2
chr1	39500011	39500063	ES9.NDUFS5_3	.	GENE_ID=NDUFS5;Pool=1
chr1	39500168	39500228	ES9.NDUFS5_3	.	GENE_ID=NDUFS5;Pool=1
chr1	40539691	40539732	ES9.PPT1_1	.	GENE_ID=PPT1;Pool=2
chr1	40539855	40539896	ES9.PPT1_1	.	GENE_ID=PPT1;Pool=2
chr1	40542437	40542513	ES9.PPT1_2	.	GENE_ID=PPT1;Pool=1
chr1	40542585	40542663	ES9.PPT1_2	.	GENE_ID=PPT1;Pool=1
chr1	40544192	40544231	ES9.PPT1_3	.	GENE_ID=PPT1;Pool=2
chr1	40544330	40544375	ES9.PPT1_3	.	GENE_ID=PPT1;Pool=2
chr1	40546000	40546068	ES9.PPT1_4	.	GENE_ID=PPT1;Pool=1
chr1	40546159	40546227	ES9.PPT1_4	.	GENE_ID=PPT1;Pool=1
chr1	40554997	40555081	ES9.PPT1_5	.	GENE_ID=PPT1;Pool=2
chr1	40555184	40555353	ES9.PPT1_6	.	GENE_ID=PPT1;Pool=1
chr1	40556914	40557000	ES9.PPT1_7	.	GENE_ID=PPT1;Pool=2
chr1	40557071	40557138	ES9.PPT1_7	.	GENE_ID=PPT1;Pool=2
chr1	40557595	40557716	ES9.PPT1_8	.	GENE_ID=PPT1;Pool=1
chr1	40557844	40558007	ES9.PPT1_9	.	GENE_ID=PPT1;Pool=2
chr1	40557995	40558069	ES9.PPT1_10	.	GENE_ID=PPT1;Pool=1
chr1	40558179	40558184	ES9.PPT1_10	.	GENE_ID=PPT1;Pool=1
chr1	40558063	40558069	ES9.PPT1_11	.	GENE_ID=PPT1;Pool=2
chr1	40558179	40558190	ES9.PPT1_11	.	GENE_ID=PPT1;Pool=2
chr1	40558197	40558256	ES9.PPT1_11	.	GENE_ID=PPT1;Pool=2
chr1	40562724	40562786	ES9.PPT1_12	.	GENE_ID=PPT1;Pool=1
chr1	40562910	40562915	ES9.PPT1_12	.	GENE_ID=PPT1;Pool=1
chr1	43392671	43392711	ES9.SLC2A1_1	.	GENE_ID=SLC2A1;Pool=2
chr1	43392912	43393092	ES9.SLC2A1_2	.	GENE_ID=SLC2A1;Pool=1
chr1	43393264	43393275	ES9.SLC2A1_3	.	GENE_ID=SLC2A1;Pool=2
chr1	43393479	43393493	ES9.SLC2A1_3	.	GENE_ID=SLC2A1;Pool=2
chr1	43394590	43394602	ES9.SLC2A1_4	.	GENE_ID=SLC2A1;Pool=1
chr1	43394704	43394805	ES9.SLC2A1_4	.	GENE_ID=SLC2A1;Pool=1
chr1	43394794	43394880	ES9.SLC2A1_5	.	GENE_ID=SLC2A1;Pool=2
chr1	43394985	43394992	ES9.SLC2A1_5	.	GENE_ID=SLC2A1;Pool=2
chr1	43395140	43395263	ES9.SLC2A1_6	.	GENE_ID=SLC2A1;Pool=1
chr1	43395451	43395543	ES9.SLC2A1_7	.	GENE_ID=SLC2A1;Pool=2
chr1	43395706	43395766	ES9.SLC2A1_8	.	GENE_ID=SLC2A1;Pool=1
chr1	43396284	43396296	ES9.SLC2A1_9	.	GENE_ID=SLC2A1;Pool=2
chr1	43396537	43396716	ES9.SLC2A1_10	.	GENE_ID=SLC2A1;Pool=1
chr1	43396711	43396716	ES9.SLC2A1_11	.	GENE_ID=SLC2A1;Pool=2
chr1	43396877	43396917	ES9.SLC2A1_11	.	GENE_ID=SLC2A1;Pool=2
chr1	43408826	43408896	ES9.SLC2A1_12	.	GENE_ID=SLC2A1;Pool=1
chr1	43408992	43409057	ES9.SLC2A1_12	.	GENE_ID=SLC2A1;Pool=1
chr1	43424270	43424304	ES9.SLC2A1_13	.	GENE_ID=SLC2A1;Pool=2
chr1	43424322	43424476	ES9.SLC2A1_13	.	GENE_ID=SLC2A1;Pool=2
chr1	44201777	44201933	ES9.ST3GAL3_1	.	GENE_ID=ST3GAL3;Pool=1
chr1	44202096	44202146	ES9.ST3GAL3_2	.	GENE_ID=ST3GAL3;Pool=2
chr1	44257684	44257772	ES9.ST3GAL3_3	.	GENE_ID=ST3GAL3;Pool=1
chr1	44257820	44257913	ES9.ST3GAL3_3	.	GENE_ID=ST3GAL3;Pool=1
chr1	44280473	44280562	ES9.ST3GAL3_4	.	GENE_ID=ST3GAL3;Pool=2
chr1	44280605	44280694	ES9.ST3GAL3_4	.	GENE_ID=ST3GAL3;Pool=2
chr1	44290383	44290402	ES9.ST3GAL3_5	.	GENE_ID=ST3GAL3;Pool=1
chr1	44290564	44290597	ES9.ST3GAL3_5	.	GENE_ID=ST3GAL3;Pool=1
chr1	44303826	44303890	ES9.ST3GAL3_6	.	GENE_ID=ST3GAL3;Pool=2
chr1	44303983	44304050	ES9.ST3GAL3_6	.	GENE_ID=ST3GAL3;Pool=2
chr1	44359987	44360054	ES9.ST3GAL3_7	.	GENE_ID=ST3GAL3;Pool=1
chr1	44360149	44360216	ES9.ST3GAL3_7	.	GENE_ID=ST3GAL3;Pool=1
chr1	44363826	44363906	ES9.ST3GAL3_8	.	GENE_ID=ST3GAL3;Pool=2
chr1	44363970	44364050	ES9.ST3GAL3_8	.	GENE_ID=ST3GAL3;Pool=2
chr1	44364744	44364839	ES9.ST3GAL3_9	.	GENE_ID=ST3GAL3;Pool=1
chr1	44364939	44364976	ES9.ST3GAL3_9	.	GENE_ID=ST3GAL3;Pool=1
chr1	44365131	44365212	ES9.ST3GAL3_10	.	GENE_ID=ST3GAL3;Pool=2
chr1	44365399	44365563	ES9.ST3GAL3_11	.	GENE_ID=ST3GAL3;Pool=1
chr1	44386038	44386075	ES9.ST3GAL3_12	.	GENE_ID=ST3GAL3;Pool=2
chr1	44386222	44386263	ES9.ST3GAL3_12	.	GENE_ID=ST3GAL3;Pool=2
chr1	44386432	44386453	ES9.ST3GAL3_13	.	GENE_ID=ST3GAL3;Pool=1
chr1	44386600	44386645	ES9.ST3GAL3_13	.	GENE_ID=ST3GAL3;Pool=1
chr1	44395734	44395803	ES9.ST3GAL3_14	.	GENE_ID=ST3GAL3;Pool=2
chr1	44395893	44395965	ES9.ST3GAL3_14	.	GENE_ID=ST3GAL3;Pool=2
chr1	45316492	45316622	ES9.EIF2B3_1	.	GENE_ID=EIF2B3;Pool=1
chr1	45316675	45316718	ES9.EIF2B3_1	.	GENE_ID=EIF2B3;Pool=1
chr1	45323303	45323375	ES9.EIF2B3_2	.	GENE_ID=EIF2B3;Pool=2
chr1	45323479	45323529	ES9.EIF2B3_2	.	GENE_ID=EIF2B3;Pool=2
chr1	45340238	45340312	ES9.EIF2B3_3	.	GENE_ID=EIF2B3;Pool=1
chr1	45340498	45340568	ES9.EIF2B3_4	.	GENE_ID=EIF2B3;Pool=2
chr1	45341179	45341289	ES9.EIF2B3_5	.	GENE_ID=EIF2B3;Pool=1
chr1	45341367	45341397	ES9.EIF2B3_5	.	GENE_ID=EIF2B3;Pool=1
chr1	45345473	45345489	ES9.EIF2B3_6	.	GENE_ID=EIF2B3;Pool=2
chr1	45345680	45345695	ES9.EIF2B3_6	.	GENE_ID=EIF2B3;Pool=2
chr1	45347231	45347283	ES9.EIF2B3_7	.	GENE_ID=EIF2B3;Pool=1
chr1	45347411	45347463	ES9.EIF2B3_7	.	GENE_ID=EIF2B3;Pool=1
chr1	45362936	45363026	ES9.EIF2B3_8	.	GENE_ID=EIF2B3;Pool=2
chr1	45363116	45363156	ES9.EIF2B3_8	.	GENE_ID=EIF2B3;Pool=2
chr1	45392236	45392299	ES9.EIF2B3_9	.	GENE_ID=EIF2B3;Pool=1
chr1	45392411	45392460	ES9.EIF2B3_9	.	GENE_ID=EIF2B3;Pool=1
chr1	45407164	45407177	ES9.EIF2B3_10	.	GENE_ID=EIF2B3;Pool=2
chr1	45407337	45407352	ES9.EIF2B3_10	.	GENE_ID=EIF2B3;Pool=2
chr1	45443949	45443986	ES9.EIF2B3_11	.	GENE_ID=EIF2B3;Pool=1
chr1	45444132	45444157	ES9.EIF2B3_11	.	GENE_ID=EIF2B3;Pool=1
chr1	45446505	45446692	ES9.EIF2B3_12	.	GENE_ID=EIF2B3;Pool=2
chr1	45446840	45446935	ES9.EIF2B3_13	.	GENE_ID=EIF2B3;Pool=1
chr1	46654244	46654390	ES9.POMGNT1_1	.	GENE_ID=POMGNT1;Pool=2
chr1	46654652	46654660	ES9.POMGNT1_2	.	GENE_ID=POMGNT1;Pool=1
chr1	46654862	46654913	ES9.POMGNT1_3	.	GENE_ID=POMGNT1;Pool=2
chr1	46655029	46655060	ES9.POMGNT1_3	.	GENE_ID=POMGNT1;Pool=2
chr1	46655048	46655129	ES9.POMGNT1_4	.	GENE_ID=POMGNT1;Pool=1
chr1	46655239	46655252	ES9.POMGNT1_4	.	GENE_ID=POMGNT1;Pool=1
chr1	46655465	46655525	ES9.POMGNT1_5	.	GENE_ID=POMGNT1;Pool=2
chr1	46655661	46655700	ES9.POMGNT1_5	.	GENE_ID=POMGNT1;Pool=2
chr1	46656103	46656144	ES9.POMGNT1_6	.	GENE_ID=POMGNT1;Pool=1
chr1	46656189	46656317	ES9.POMGNT1_6	.	GENE_ID=POMGNT1;Pool=1
chr1	46656305	46656391	ES9.POMGNT1_7	.	GENE_ID=POMGNT1;Pool=2
chr1	46656456	46656513	ES9.POMGNT1_7	.	GENE_ID=POMGNT1;Pool=2
chr1	46657730	46657769	ES9.POMGNT1_8	.	GENE_ID=POMGNT1;Pool=1
chr1	46657895	46657956	ES9.POMGNT1_8	.	GENE_ID=POMGNT1;Pool=1
chr1	46657944	46657979	ES9.POMGNT1_9	.	GENE_ID=POMGNT1;Pool=2
chr1	46658108	46658121	ES9.POMGNT1_9	.	GENE_ID=POMGNT1;Pool=2
chr1	46658108	46658189	ES9.POMGNT1_10	.	GENE_ID=POMGNT1;Pool=1
chr1	46658262	46658288	ES9.POMGNT1_10	.	GENE_ID=POMGNT1;Pool=1
chr1	46658404	46658571	ES9.POMGNT1_11	.	GENE_ID=POMGNT1;Pool=2
chr1	46658630	46658845	ES9.POMGNT1_12	.	GENE_ID=POMGNT1;Pool=1
chr1	46658833	46658845	ES9.POMGNT1_13	.	GENE_ID=POMGNT1;Pool=2
chr1	46658887	46658976	ES9.POMGNT1_13	.	GENE_ID=POMGNT1;Pool=2
chr1	46659060	46659235	ES9.POMGNT1_14	.	GENE_ID=POMGNT1;Pool=1
chr1	46659311	46659428	ES9.POMGNT1_15	.	GENE_ID=POMGNT1;Pool=2
chr1	46659450	46659526	ES9.POMGNT1_16	.	GENE_ID=POMGNT1;Pool=1
chr1	46659597	46659673	ES9.POMGNT1_16	.	GENE_ID=POMGNT1;Pool=1
chr1	46659844	46659945	ES9.POMGNT1_17	.	GENE_ID=POMGNT1;Pool=2
chr1	46660073	46660224	ES9.POMGNT1_18	.	GENE_ID=POMGNT1;Pool=1
chr1	46660323	46660445	ES9.POMGNT1_19	.	GENE_ID=POMGNT1;Pool=2
chr1	46660433	46660515	ES9.POMGNT1_20	.	GENE_ID=POMGNT1;Pool=1
chr1	46660633	46660639	ES9.POMGNT1_20	.	GENE_ID=POMGNT1;Pool=1
chr1	46661363	46661482	ES9.POMGNT1_21	.	GENE_ID=POMGNT1;Pool=2
chr1	46661596	46661683	ES9.POMGNT1_22	.	GENE_ID=POMGNT1;Pool=1
chr1	46661749	46661754	ES9.POMGNT1_22	.	GENE_ID=POMGNT1;Pool=1
chr1	46662372	46662402	ES9.POMGNT1_23	.	GENE_ID=POMGNT1;Pool=2
chr1	46662521	46662562	ES9.POMGNT1_23	.	GENE_ID=POMGNT1;Pool=2
chr1	46662550	46662641	ES9.POMGNT1_24	.	GENE_ID=POMGNT1;Pool=1
chr1	46662756	46662766	ES9.POMGNT1_24	.	GENE_ID=POMGNT1;Pool=1
chr1	46663319	46663373	ES9.POMGNT1_25	.	GENE_ID=POMGNT1;Pool=2
chr1	46663493	46663539	ES9.POMGNT1_25	.	GENE_ID=POMGNT1;Pool=2
chr1	47716681	47716807	ES9.STIL_1	.	GENE_ID=STIL;Pool=1
chr1	47717594	47717601	ES9.STIL_5	.	GENE_ID=STIL;Pool=1
chr1	47725831	47725960	ES9.STIL_6	.	GENE_ID=STIL;Pool=2
chr1	47726211	47726242	ES9.STIL_7	.	GENE_ID=STIL;Pool=1
chr1	47728507	47728574	ES9.STIL_8	.	GENE_ID=STIL;Pool=2
chr1	47728788	47728874	ES9.STIL_9	.	GENE_ID=STIL;Pool=1
chr1	47735180	47735306	ES9.STIL_10	.	GENE_ID=STIL;Pool=2
chr1	47735538	47735597	ES9.STIL_11	.	GENE_ID=STIL;Pool=1
chr1	47737577	47737747	ES9.STIL_12	.	GENE_ID=STIL;Pool=2
chr1	47737913	47737951	ES9.STIL_13	.	GENE_ID=STIL;Pool=1
chr1	47745905	47745912	ES9.STIL_14	.	GENE_ID=STIL;Pool=2
chr1	47746881	47746927	ES9.STIL_18	.	GENE_ID=STIL;Pool=2
chr1	47747993	47748016	ES9.STIL_19	.	GENE_ID=STIL;Pool=1
chr1	47748131	47748160	ES9.STIL_19	.	GENE_ID=STIL;Pool=1
chr1	47753058	47753222	ES9.STIL_20	.	GENE_ID=STIL;Pool=2
chr1	47753332	47753436	ES9.STIL_21	.	GENE_ID=STIL;Pool=1
chr1	47755066	47755106	ES9.STIL_22	.	GENE_ID=STIL;Pool=2
chr1	47755257	47755281	ES9.STIL_22	.	GENE_ID=STIL;Pool=2
chr1	47758934	47759129	ES9.STIL_23	.	GENE_ID=STIL;Pool=1
chr1	47759216	47759330	ES9.STIL_24	.	GENE_ID=STIL;Pool=2
chr1	47761403	47761436	ES9.STIL_25	.	GENE_ID=STIL;Pool=1
chr1	47761520	47761605	ES9.STIL_25	.	GENE_ID=STIL;Pool=1
chr1	47765519	47765576	ES9.STIL_26	.	GENE_ID=STIL;Pool=2
chr1	47765824	47765944	ES9.STIL_27	.	GENE_ID=STIL;Pool=1
chr1	47767070	47767232	ES9.STIL_28	.	GENE_ID=STIL;Pool=2
chr1	47767420	47767472	ES9.STIL_29	.	GENE_ID=STIL;Pool=1
chr1	47767898	47767905	ES9.STIL_30	.	GENE_ID=STIL;Pool=2
chr1	47768018	47768076	ES9.STIL_30	.	GENE_ID=STIL;Pool=2
chr1	47770510	47770560	ES9.STIL_31	.	GENE_ID=STIL;Pool=1
chr1	47770668	47770711	ES9.STIL_31	.	GENE_ID=STIL;Pool=1
chr1	47775911	47775947	ES9.STIL_32	.	GENE_ID=STIL;Pool=2
chr1	47775991	47776088	ES9.STIL_32	.	GENE_ID=STIL;Pool=2
chr1	52838841	52838852	ES9.ORC1_1	.	GENE_ID=ORC1;Pool=1
chr1	52839047	52839060	ES9.ORC1_1	.	GENE_ID=ORC1;Pool=1
chr1	52840403	52840481	ES9.ORC1_2	.	GENE_ID=ORC1;Pool=2
chr1	52840569	52840620	ES9.ORC1_2	.	GENE_ID=ORC1;Pool=2
chr1	52841073	52841101	ES9.ORC1_3	.	GENE_ID=ORC1;Pool=1
chr1	52841271	52841301	ES9.ORC1_3	.	GENE_ID=ORC1;Pool=1
chr1	52847228	52847313	ES9.ORC1_4	.	GENE_ID=ORC1;Pool=2
chr1	52847433	52847441	ES9.ORC1_4	.	GENE_ID=ORC1;Pool=2
chr1	52849051	52849091	ES9.ORC1_5	.	GENE_ID=ORC1;Pool=1
chr1	52849241	52849280	ES9.ORC1_5	.	GENE_ID=ORC1;Pool=1
chr1	52849444	52849501	ES9.ORC1_6	.	GENE_ID=ORC1;Pool=2
chr1	52849609	52849658	ES9.ORC1_6	.	GENE_ID=ORC1;Pool=2
chr1	52850189	52850221	ES9.ORC1_7	.	GENE_ID=ORC1;Pool=1
chr1	52850393	52850421	ES9.ORC1_7	.	GENE_ID=ORC1;Pool=1
chr1	52850811	52850832	ES9.ORC1_8	.	GENE_ID=ORC1;Pool=2
chr1	52850934	52851013	ES9.ORC1_8	.	GENE_ID=ORC1;Pool=2
chr1	52851467	52851523	ES9.ORC1_9	.	GENE_ID=ORC1;Pool=1
chr1	52851621	52851684	ES9.ORC1_9	.	GENE_ID=ORC1;Pool=1
chr1	52853968	52854113	ES9.ORC1_10	.	GENE_ID=ORC1;Pool=2
chr1	52854309	52854378	ES9.ORC1_11	.	GENE_ID=ORC1;Pool=1
chr1	52854856	52854888	ES9.ORC1_12	.	GENE_ID=ORC1;Pool=2
chr1	52854993	52855059	ES9.ORC1_12	.	GENE_ID=ORC1;Pool=2
chr1	52859100	52859114	ES9.ORC1_13	.	GENE_ID=ORC1;Pool=1
chr1	52859475	52859524	ES9.ORC1_14	.	GENE_ID=ORC1;Pool=2
chr1	52861653	52861717	ES9.ORC1_15	.	GENE_ID=ORC1;Pool=1
chr1	52862036	52862167	ES9.ORC1_17	.	GENE_ID=ORC1;Pool=1
chr1	52863335	52863356	ES9.ORC1_18	.	GENE_ID=ORC1;Pool=2
chr1	52863535	52863556	ES9.ORC1_18	.	GENE_ID=ORC1;Pool=2
chr1	52866995	52867033	ES9.ORC1_19	.	GENE_ID=ORC1;Pool=1
chr1	52867161	52867228	ES9.ORC1_19	.	GENE_ID=ORC1;Pool=1
chr1	52867748	52867800	ES9.ORC1_20	.	GENE_ID=ORC1;Pool=2
chr1	52867895	52867954	ES9.ORC1_20	.	GENE_ID=ORC1;Pool=2
chr1	97544509	97544531	ES9.DPYD_1	.	GENE_ID=DPYD;Pool=1
chr1	97544702	97544727	ES9.DPYD_1	.	GENE_ID=DPYD;Pool=1
chr1	97547841	97547885	ES9.DPYD_2	.	GENE_ID=DPYD;Pool=2
chr1	97548026	97548037	ES9.DPYD_2	.	GENE_ID=DPYD;Pool=2
chr1	97563914	97564044	ES9.DPYD_3	.	GENE_ID=DPYD;Pool=1
chr1	97564188	97564282	ES9.DPYD_4	.	GENE_ID=DPYD;Pool=2
chr1	97658597	97658624	ES9.DPYD_5	.	GENE_ID=DPYD;Pool=1
chr1	97658804	97658822	ES9.DPYD_5	.	GENE_ID=DPYD;Pool=1
chr1	97700374	97700407	ES9.DPYD_6	.	GENE_ID=DPYD;Pool=2
chr1	97700550	97700558	ES9.DPYD_6	.	GENE_ID=DPYD;Pool=2
chr1	97770762	97770814	ES9.DPYD_7	.	GENE_ID=DPYD;Pool=1
chr1	97770934	97770989	ES9.DPYD_7	.	GENE_ID=DPYD;Pool=1
chr1	97771699	97771732	ES9.DPYD_8	.	GENE_ID=DPYD;Pool=2
chr1	97771853	97771892	ES9.DPYD_8	.	GENE_ID=DPYD;Pool=2
chr1	97839049	97839116	ES9.DPYD_9	.	GENE_ID=DPYD;Pool=1
chr1	97839200	97839269	ES9.DPYD_9	.	GENE_ID=DPYD;Pool=1
chr1	97847806	97847948	ES9.DPYD_10	.	GENE_ID=DPYD;Pool=2
chr1	97848017	97848156	ES9.DPYD_11	.	GENE_ID=DPYD;Pool=1
chr1	97915587	97915614	ES9.DPYD_12	.	GENE_ID=DPYD;Pool=2
chr1	97915779	97915784	ES9.DPYD_12	.	GENE_ID=DPYD;Pool=2
chr1	97981110	97981281	ES9.DPYD_13	.	GENE_ID=DPYD;Pool=1
chr1	97981497	97981516	ES9.DPYD_14	.	GENE_ID=DPYD;Pool=2
chr1	98015092	98015115	ES9.DPYD_15	.	GENE_ID=DPYD;Pool=1
chr1	98015300	98015438	ES9.DPYD_16	.	GENE_ID=DPYD;Pool=2
chr1	98039265	98039315	ES9.DPYD_17	.	GENE_ID=DPYD;Pool=1
chr1	98039526	98039638	ES9.DPYD_18	.	GENE_ID=DPYD;Pool=2
chr1	98058658	98058773	ES9.DPYD_19	.	GENE_ID=DPYD;Pool=1
chr1	98058943	98058999	ES9.DPYD_20	.	GENE_ID=DPYD;Pool=2
chr1	98060455	98060614	ES9.DPYD_21	.	GENE_ID=DPYD;Pool=1
chr1	98060722	98060819	ES9.DPYD_22	.	GENE_ID=DPYD;Pool=2
chr1	98144596	98144650	ES9.DPYD_23	.	GENE_ID=DPYD;Pool=1
chr1	98144738	98144800	ES9.DPYD_23	.	GENE_ID=DPYD;Pool=1
chr1	98157202	98157272	ES9.DPYD_24	.	GENE_ID=DPYD;Pool=2
chr1	98157354	98157386	ES9.DPYD_24	.	GENE_ID=DPYD;Pool=2
chr1	98164877	98164906	ES9.DPYD_25	.	GENE_ID=DPYD;Pool=1
chr1	98165103	98165237	ES9.DPYD_26	.	GENE_ID=DPYD;Pool=2
chr1	98186314	98186443	ES9.DPYD_27	.	GENE_ID=DPYD;Pool=1
chr1	98186482	98186538	ES9.DPYD_27	.	GENE_ID=DPYD;Pool=1
chr1	98186954	98187065	ES9.DPYD_28	.	GENE_ID=DPYD;Pool=2
chr1	98187227	98187331	ES9.DPYD_29	.	GENE_ID=DPYD;Pool=1
chr1	98205882	98205947	ES9.DPYD_30	.	GENE_ID=DPYD;Pool=2
chr1	98206035	98206102	ES9.DPYD_30	.	GENE_ID=DPYD;Pool=2
chr1	98293581	98293669	ES9.DPYD_31	.	GENE_ID=DPYD;Pool=1
chr1	98293752	98293783	ES9.DPYD_31	.	GENE_ID=DPYD;Pool=1
chr1	98348746	98348819	ES9.DPYD_32	.	GENE_ID=DPYD;Pool=2
chr1	98348930	98348943	ES9.DPYD_32	.	GENE_ID=DPYD;Pool=2
chr1	98386339	98386439	ES9.DPYD_33	.	GENE_ID=DPYD;Pool=1
chr1	98386478	98386540	ES9.DPYD_33	.	GENE_ID=DPYD;Pool=1
chr1	114437552	114437686	ES9.AP4B1_1	.	GENE_ID=AP4B1;Pool=2
chr1	114438114	114438136	ES9.AP4B1_3	.	GENE_ID=AP4B1;Pool=2
chr1	114438276	114438378	ES9.AP4B1_4	.	GENE_ID=AP4B1;Pool=1
chr1	114438660	114438687	ES9.AP4B1_5	.	GENE_ID=AP4B1;Pool=2
chr1	114438675	114438879	ES9.AP4B1_6	.	GENE_ID=AP4B1;Pool=1
chr1	114439087	114439095	ES9.AP4B1_7	.	GENE_ID=AP4B1;Pool=2
chr1	114440413	114440461	ES9.AP4B1_8	.	GENE_ID=AP4B1;Pool=1
chr1	114440565	114440617	ES9.AP4B1_8	.	GENE_ID=AP4B1;Pool=1
chr1	114441216	114441339	ES9.AP4B1_9	.	GENE_ID=AP4B1;Pool=2
chr1	114441423	114441436	ES9.AP4B1_9	.	GENE_ID=AP4B1;Pool=2
chr1	114442506	114442525	ES9.AP4B1_10	.	GENE_ID=AP4B1;Pool=1
chr1	114443022	114443065	ES9.AP4B1_12	.	GENE_ID=AP4B1;Pool=1
chr1	114443819	114443857	ES9.AP4B1_13	.	GENE_ID=AP4B1;Pool=2
chr1	114444005	114444043	ES9.AP4B1_13	.	GENE_ID=AP4B1;Pool=2
chr1	114444353	114444376	ES9.AP4B1_14	.	GENE_ID=AP4B1;Pool=1
chr1	114444507	114444534	ES9.AP4B1_14	.	GENE_ID=AP4B1;Pool=1
chr1	114445118	114445259	ES9.AP4B1_15	.	GENE_ID=AP4B1;Pool=2
chr1	114445484	114445490	ES9.AP4B1_16	.	GENE_ID=AP4B1;Pool=1
chr1	114447158	114447226	ES9.AP4B1_17	.	GENE_ID=AP4B1;Pool=2
chr1	114447339	114447378	ES9.AP4B1_17	.	GENE_ID=AP4B1;Pool=2
chr1	115215714	115215734	ES9.AMPD1_1	.	GENE_ID=AMPD1;Pool=1
chr1	115215893	115215918	ES9.AMPD1_1	.	GENE_ID=AMPD1;Pool=1
chr1	115216140	115216259	ES9.AMPD1_2	.	GENE_ID=AMPD1;Pool=2
chr1	115216370	115216529	ES9.AMPD1_3	.	GENE_ID=AMPD1;Pool=1
chr1	115216703	115216733	ES9.AMPD1_4	.	GENE_ID=AMPD1;Pool=2
chr1	115217312	115217372	ES9.AMPD1_5	.	GENE_ID=AMPD1;Pool=1
chr1	115217493	115217530	ES9.AMPD1_5	.	GENE_ID=AMPD1;Pool=1
chr1	115218049	115218150	ES9.AMPD1_6	.	GENE_ID=AMPD1;Pool=2
chr1	115218314	115218465	ES9.AMPD1_7	.	GENE_ID=AMPD1;Pool=1
chr1	115218453	115218497	ES9.AMPD1_8	.	GENE_ID=AMPD1;Pool=2
chr1	115218624	115218682	ES9.AMPD1_8	.	GENE_ID=AMPD1;Pool=2
chr1	115219937	115219971	ES9.AMPD1_9	.	GENE_ID=AMPD1;Pool=1
chr1	115220135	115220166	ES9.AMPD1_9	.	GENE_ID=AMPD1;Pool=1
chr1	115220504	115220530	ES9.AMPD1_10	.	GENE_ID=AMPD1;Pool=2
chr1	115220662	115220695	ES9.AMPD1_10	.	GENE_ID=AMPD1;Pool=2
chr1	115220791	115220953	ES9.AMPD1_11	.	GENE_ID=AMPD1;Pool=1
chr1	115221148	115221178	ES9.AMPD1_12	.	GENE_ID=AMPD1;Pool=2
chr1	115222141	115222199	ES9.AMPD1_13	.	GENE_ID=AMPD1;Pool=1
chr1	115222329	115222361	ES9.AMPD1_13	.	GENE_ID=AMPD1;Pool=1
chr1	115222827	115222879	ES9.AMPD1_14	.	GENE_ID=AMPD1;Pool=2
chr1	115223099	115223167	ES9.AMPD1_15	.	GENE_ID=AMPD1;Pool=1
chr1	115226686	115226819	ES9.AMPD1_16	.	GENE_ID=AMPD1;Pool=2
chr1	115226985	115227031	ES9.AMPD1_17	.	GENE_ID=AMPD1;Pool=1
chr1	115229335	115229365	ES9.AMPD1_18	.	GENE_ID=AMPD1;Pool=2
chr1	115229531	115229564	ES9.AMPD1_18	.	GENE_ID=AMPD1;Pool=2
chr1	115231089	115231181	ES9.AMPD1_19	.	GENE_ID=AMPD1;Pool=1
chr1	115231362	115231526	ES9.AMPD1_20	.	GENE_ID=AMPD1;Pool=2
chr1	115235948	115236056	ES9.AMPD1_21	.	GENE_ID=AMPD1;Pool=1
chr1	115236068	115236146	ES9.AMPD1_21	.	GENE_ID=AMPD1;Pool=1
chr1	115238051	115238070	ES9.AMPD1_22	.	GENE_ID=AMPD1;Pool=2
chr1	115238191	115238230	ES9.AMPD1_22	.	GENE_ID=AMPD1;Pool=2
chr1	115828662	115828690	ES9.NGF_1	.	GENE_ID=NGF;Pool=1
chr1	115829416	115829426	ES9.NGF_4	.	GENE_ID=NGF;Pool=2
chr1	116193953	116194034	ES9.VANGL1_1	.	GENE_ID=VANGL1;Pool=1
chr1	116194105	116194176	ES9.VANGL1_1	.	GENE_ID=VANGL1;Pool=1
chr1	116202231	116202261	ES9.VANGL1_2	.	GENE_ID=VANGL1;Pool=2
chr1	116202394	116202428	ES9.VANGL1_2	.	GENE_ID=VANGL1;Pool=2
chr1	116206264	116206281	ES9.VANGL1_3	.	GENE_ID=VANGL1;Pool=1
chr1	116206889	116206896	ES9.VANGL1_5	.	GENE_ID=VANGL1;Pool=1
chr1	116224829	116224984	ES9.VANGL1_6	.	GENE_ID=VANGL1;Pool=2
chr1	116225118	116225204	ES9.VANGL1_7	.	GENE_ID=VANGL1;Pool=1
chr1	116226486	116226564	ES9.VANGL1_8	.	GENE_ID=VANGL1;Pool=2
chr1	116226697	116226714	ES9.VANGL1_8	.	GENE_ID=VANGL1;Pool=2
chr1	116227851	116227913	ES9.VANGL1_9	.	GENE_ID=VANGL1;Pool=1
chr1	116228148	116228234	ES9.VANGL1_10	.	GENE_ID=VANGL1;Pool=2
chr1	116233613	116233739	ES9.VANGL1_11	.	GENE_ID=VANGL1;Pool=1
chr1	116234000	116234057	ES9.VANGL1_12	.	GENE_ID=VANGL1;Pool=2
chr1	120254605	120254645	ES9.PHGDH_1	.	GENE_ID=PHGDH;Pool=1
chr1	120254783	120254822	ES9.PHGDH_1	.	GENE_ID=PHGDH;Pool=1
chr1	120263752	120263792	ES9.PHGDH_2	.	GENE_ID=PHGDH;Pool=2
chr1	120263944	120263984	ES9.PHGDH_2	.	GENE_ID=PHGDH;Pool=2
chr1	120265907	120265998	ES9.PHGDH_3	.	GENE_ID=PHGDH;Pool=1
chr1	120266064	120266128	ES9.PHGDH_3	.	GENE_ID=PHGDH;Pool=1
chr1	120269395	120269473	ES9.PHGDH_4	.	GENE_ID=PHGDH;Pool=2
chr1	120269528	120269613	ES9.PHGDH_4	.	GENE_ID=PHGDH;Pool=2
chr1	120269601	120269626	ES9.PHGDH_5	.	GENE_ID=PHGDH;Pool=1
chr1	120269725	120269794	ES9.PHGDH_5	.	GENE_ID=PHGDH;Pool=1
chr1	120277239	120277256	ES9.PHGDH_6	.	GENE_ID=PHGDH;Pool=2
chr1	120277389	120277411	ES9.PHGDH_6	.	GENE_ID=PHGDH;Pool=2
chr1	120277856	120277917	ES9.PHGDH_7	.	GENE_ID=PHGDH;Pool=1
chr1	120278066	120278088	ES9.PHGDH_7	.	GENE_ID=PHGDH;Pool=1
chr1	120279718	120279736	ES9.PHGDH_8	.	GENE_ID=PHGDH;Pool=2
chr1	120279889	120279947	ES9.PHGDH_8	.	GENE_ID=PHGDH;Pool=2
chr1	120282952	120283008	ES9.PHGDH_9	.	GENE_ID=PHGDH;Pool=1
chr1	120283141	120283178	ES9.PHGDH_9	.	GENE_ID=PHGDH;Pool=1
chr1	120284352	120284389	ES9.PHGDH_10	.	GENE_ID=PHGDH;Pool=2
chr1	120284520	120284576	ES9.PHGDH_10	.	GENE_ID=PHGDH;Pool=2
chr1	120285421	120285429	ES9.PHGDH_11	.	GENE_ID=PHGDH;Pool=1
chr1	120285667	120285817	ES9.PHGDH_12	.	GENE_ID=PHGDH;Pool=2
chr1	120286481	120286508	ES9.PHGDH_13	.	GENE_ID=PHGDH;Pool=1
chr1	120286663	120286693	ES9.PHGDH_13	.	GENE_ID=PHGDH;Pool=1
chr1	153782618	153782652	ES9.GATAD2B_1	.	GENE_ID=GATAD2B;Pool=2
chr1	153782786	153782828	ES9.GATAD2B_1	.	GENE_ID=GATAD2B;Pool=2
chr1	153784079	153784206	ES9.GATAD2B_2	.	GENE_ID=GATAD2B;Pool=1
chr1	153784324	153784452	ES9.GATAD2B_3	.	GENE_ID=GATAD2B;Pool=2
chr1	153784440	153784497	ES9.GATAD2B_4	.	GENE_ID=GATAD2B;Pool=1
chr1	153784608	153784616	ES9.GATAD2B_4	.	GENE_ID=GATAD2B;Pool=1
chr1	153785515	153785725	ES9.GATAD2B_5	.	GENE_ID=GATAD2B;Pool=2
chr1	153785928	153785933	ES9.GATAD2B_6	.	GENE_ID=GATAD2B;Pool=1
chr1	153788638	153788748	ES9.GATAD2B_7	.	GENE_ID=GATAD2B;Pool=2
chr1	153789064	153789075	ES9.GATAD2B_8	.	GENE_ID=GATAD2B;Pool=1
chr1	153789825	153789847	ES9.GATAD2B_9	.	GENE_ID=GATAD2B;Pool=2
chr1	153790018	153790042	ES9.GATAD2B_9	.	GENE_ID=GATAD2B;Pool=2
chr1	153790488	153790515	ES9.GATAD2B_10	.	GENE_ID=GATAD2B;Pool=1
chr1	153790647	153790679	ES9.GATAD2B_10	.	GENE_ID=GATAD2B;Pool=1
chr1	153791228	153791266	ES9.GATAD2B_11	.	GENE_ID=GATAD2B;Pool=2
chr1	153791398	153791437	ES9.GATAD2B_11	.	GENE_ID=GATAD2B;Pool=2
chr1	153792048	153792081	ES9.GATAD2B_12	.	GENE_ID=GATAD2B;Pool=1
chr1	153792211	153792242	ES9.GATAD2B_12	.	GENE_ID=GATAD2B;Pool=1
chr1	153800461	153800488	ES9.GATAD2B_13	.	GENE_ID=GATAD2B;Pool=2
chr1	153800823	153800886	ES9.GATAD2B_14	.	GENE_ID=GATAD2B;Pool=1
chr1	154130038	154130114	ES9.TPM3_1	.	GENE_ID=TPM3;Pool=2
chr1	154130197	154130264	ES9.TPM3_1	.	GENE_ID=TPM3;Pool=2
chr1	154131412	154131444	ES9.TPM3_2	.	GENE_ID=TPM3;Pool=1
chr1	154131524	154131587	ES9.TPM3_2	.	GENE_ID=TPM3;Pool=1
chr1	154140302	154140412	ES9.TPM3_3	.	GENE_ID=TPM3;Pool=2
chr1	154140416	154140529	ES9.TPM3_3	.	GENE_ID=TPM3;Pool=2
chr1	154141720	154141780	ES9.TPM3_4	.	GENE_ID=TPM3;Pool=1
chr1	154141859	154141919	ES9.TPM3_4	.	GENE_ID=TPM3;Pool=1
chr1	154142799	154142875	ES9.TPM3_5	.	GENE_ID=TPM3;Pool=2
chr1	154142945	154143024	ES9.TPM3_5	.	GENE_ID=TPM3;Pool=2
chr1	154143046	154143124	ES9.TPM3_6	.	GENE_ID=TPM3;Pool=1
chr1	154143187	154143268	ES9.TPM3_6	.	GENE_ID=TPM3;Pool=1
chr1	154143807	154143888	ES9.TPM3_7	.	GENE_ID=TPM3;Pool=2
chr1	154143964	154144028	ES9.TPM3_7	.	GENE_ID=TPM3;Pool=2
chr1	154144420	154144504	ES9.TPM3_8	.	GENE_ID=TPM3;Pool=1
chr1	154144580	154144647	ES9.TPM3_8	.	GENE_ID=TPM3;Pool=1
chr1	154145334	154145383	ES9.TPM3_9	.	GENE_ID=TPM3;Pool=2
chr1	154145454	154145532	ES9.TPM3_9	.	GENE_ID=TPM3;Pool=2
chr1	154145518	154145559	ES9.TPM3_10	.	GENE_ID=TPM3;Pool=1
chr1	154145677	154145721	ES9.TPM3_10	.	GENE_ID=TPM3;Pool=1
chr1	154148543	154148590	ES9.TPM3_11	.	GENE_ID=TPM3;Pool=2
chr1	154148724	154148757	ES9.TPM3_11	.	GENE_ID=TPM3;Pool=2
chr1	154155422	154155463	ES9.TPM3_12	.	GENE_ID=TPM3;Pool=1
chr1	154155595	154155652	ES9.TPM3_12	.	GENE_ID=TPM3;Pool=1
chr1	154163596	154163661	ES9.TPM3_13	.	GENE_ID=TPM3;Pool=2
chr1	154163787	154163825	ES9.TPM3_13	.	GENE_ID=TPM3;Pool=2
chr1	154164325	154164377	ES9.TPM3_14	.	GENE_ID=TPM3;Pool=1
chr1	154164494	154164542	ES9.TPM3_14	.	GENE_ID=TPM3;Pool=1
chr1	154540513	154540520	ES9.CHRNB2_1	.	GENE_ID=CHRNB2;Pool=2
chr1	154540584	154540738	ES9.CHRNB2_1	.	GENE_ID=CHRNB2;Pool=2
chr1	154541913	154541937	ES9.CHRNB2_2	.	GENE_ID=CHRNB2;Pool=1
chr1	154542083	154542104	ES9.CHRNB2_2	.	GENE_ID=CHRNB2;Pool=1
chr1	154542091	154542267	ES9.CHRNB2_3	.	GENE_ID=CHRNB2;Pool=2
chr1	154542312	154542317	ES9.CHRNB2_3	.	GENE_ID=CHRNB2;Pool=2
chr1	154542666	154542733	ES9.CHRNB2_4	.	GENE_ID=CHRNB2;Pool=1
chr1	154542843	154542892	ES9.CHRNB2_4	.	GENE_ID=CHRNB2;Pool=1
chr1	154543621	154543664	ES9.CHRNB2_5	.	GENE_ID=CHRNB2;Pool=2
chr1	154544637	154544818	ES9.CHRNB2_10	.	GENE_ID=CHRNB2;Pool=1
chr1	154548211	154548237	ES9.CHRNB2_11	.	GENE_ID=CHRNB2;Pool=2
chr1	154548408	154548422	ES9.CHRNB2_11	.	GENE_ID=CHRNB2;Pool=2
chr1	154557270	154557281	ES9.ADAR_1	.	GENE_ID=ADAR;Pool=1
chr1	154557519	154557687	ES9.ADAR_2	.	GENE_ID=ADAR;Pool=2
chr1	154557673	154557692	ES9.ADAR_3	.	GENE_ID=ADAR;Pool=1
chr1	154557820	154557863	ES9.ADAR_3	.	GENE_ID=ADAR;Pool=1
chr1	154558173	154558228	ES9.ADAR_4	.	GENE_ID=ADAR;Pool=2
chr1	154558341	154558398	ES9.ADAR_4	.	GENE_ID=ADAR;Pool=2
chr1	154558639	154558656	ES9.ADAR_5	.	GENE_ID=ADAR;Pool=1
chr1	154558839	154558871	ES9.ADAR_5	.	GENE_ID=ADAR;Pool=1
chr1	154560562	154560600	ES9.ADAR_6	.	GENE_ID=ADAR;Pool=2
chr1	154560734	154560779	ES9.ADAR_6	.	GENE_ID=ADAR;Pool=2
chr1	154560973	154561026	ES9.ADAR_7	.	GENE_ID=ADAR;Pool=1
chr1	154561149	154561197	ES9.ADAR_7	.	GENE_ID=ADAR;Pool=1
chr1	154561776	154561844	ES9.ADAR_8	.	GENE_ID=ADAR;Pool=2
chr1	154561938	154562002	ES9.ADAR_8	.	GENE_ID=ADAR;Pool=2
chr1	154562088	154562232	ES9.ADAR_9	.	GENE_ID=ADAR;Pool=1
chr1	154562404	154562496	ES9.ADAR_10	.	GENE_ID=ADAR;Pool=2
chr1	154562461	154562659	ES9.ADAR_11	.	GENE_ID=ADAR;Pool=1
chr1	154562885	154562890	ES9.ADAR_12	.	GENE_ID=ADAR;Pool=2
chr1	154569127	154569280	ES9.ADAR_13	.	GENE_ID=ADAR;Pool=1
chr1	154569471	154569546	ES9.ADAR_14	.	GENE_ID=ADAR;Pool=2
chr1	154569534	154569598	ES9.ADAR_15	.	GENE_ID=ADAR;Pool=1
chr1	154569743	154569748	ES9.ADAR_15	.	GENE_ID=ADAR;Pool=1
chr1	154570287	154570303	ES9.ADAR_16	.	GENE_ID=ADAR;Pool=2
chr1	154570452	154570468	ES9.ADAR_16	.	GENE_ID=ADAR;Pool=2
chr1	154570854	154570877	ES9.ADAR_17	.	GENE_ID=ADAR;Pool=1
chr1	154571061	154571081	ES9.ADAR_17	.	GENE_ID=ADAR;Pool=1
chr1	154573442	154573516	ES9.ADAR_18	.	GENE_ID=ADAR;Pool=2
chr1	154575102	154575242	ES9.ADAR_26	.	GENE_ID=ADAR;Pool=2
chr1	154580379	154580467	ES9.ADAR_27	.	GENE_ID=ADAR;Pool=1
chr1	154580482	154580576	ES9.ADAR_27	.	GENE_ID=ADAR;Pool=1
chr1	155720302	155720374	ES9.GON4L_1	.	GENE_ID=GON4L;Pool=2
chr1	155720524	155720534	ES9.GON4L_1	.	GENE_ID=GON4L;Pool=2
chr1	155721518	155721557	ES9.GON4L_2	.	GENE_ID=GON4L;Pool=1
chr1	155721660	155721740	ES9.GON4L_2	.	GENE_ID=GON4L;Pool=1
chr1	155721728	155721750	ES9.GON4L_3	.	GENE_ID=GON4L;Pool=2
chr1	155722378	155722387	ES9.GON4L_5	.	GENE_ID=GON4L;Pool=2
chr1	155722897	155722994	ES9.GON4L_6	.	GENE_ID=GON4L;Pool=1
chr1	155723205	155723297	ES9.GON4L_7	.	GENE_ID=GON4L;Pool=2
chr1	155724097	155724165	ES9.GON4L_8	.	GENE_ID=GON4L;Pool=1
chr1	155724279	155724294	ES9.GON4L_8	.	GENE_ID=GON4L;Pool=1
chr1	155726742	155726748	ES9.GON4L_9	.	GENE_ID=GON4L;Pool=2
chr1	155726868	155726955	ES9.GON4L_9	.	GENE_ID=GON4L;Pool=2
chr1	155726943	155726970	ES9.GON4L_10	.	GENE_ID=GON4L;Pool=1
chr1	155727114	155727126	ES9.GON4L_10	.	GENE_ID=GON4L;Pool=1
chr1	155727825	155728040	ES9.GON4L_11	.	GENE_ID=GON4L;Pool=2
chr1	155730029	155730234	ES9.GON4L_12	.	GENE_ID=GON4L;Pool=1
chr1	155730432	155730438	ES9.GON4L_13	.	GENE_ID=GON4L;Pool=2
chr1	155731967	155731980	ES9.GON4L_14	.	GENE_ID=GON4L;Pool=1
chr1	155732165	155732179	ES9.GON4L_14	.	GENE_ID=GON4L;Pool=1
chr1	155732952	155733102	ES9.GON4L_15	.	GENE_ID=GON4L;Pool=2
chr1	155733355	155733362	ES9.GON4L_16	.	GENE_ID=GON4L;Pool=1
chr1	155734637	155734673	ES9.GON4L_17	.	GENE_ID=GON4L;Pool=2
chr1	155736500	155736511	ES9.GON4L_26	.	GENE_ID=GON4L;Pool=1
chr1	155737179	155737215	ES9.GON4L_27	.	GENE_ID=GON4L;Pool=2
chr1	155737332	155737359	ES9.GON4L_27	.	GENE_ID=GON4L;Pool=2
chr1	155740827	155740857	ES9.GON4L_28	.	GENE_ID=GON4L;Pool=1
chr1	155741008	155741037	ES9.GON4L_28	.	GENE_ID=GON4L;Pool=1
chr1	155742824	155742856	ES9.GON4L_29	.	GENE_ID=GON4L;Pool=2
chr1	155743001	155743033	ES9.GON4L_29	.	GENE_ID=GON4L;Pool=2
chr1	155744722	155744792	ES9.GON4L_30	.	GENE_ID=GON4L;Pool=1
chr1	155744964	155745108	ES9.GON4L_31	.	GENE_ID=GON4L;Pool=2
chr1	155746136	155746185	ES9.GON4L_32	.	GENE_ID=GON4L;Pool=1
chr1	155746272	155746315	ES9.GON4L_32	.	GENE_ID=GON4L;Pool=1
chr1	155747408	155747412	ES9.GON4L_33	.	GENE_ID=GON4L;Pool=2
chr1	155747611	155747617	ES9.GON4L_33	.	GENE_ID=GON4L;Pool=2
chr1	155753714	155753776	ES9.GON4L_34	.	GENE_ID=GON4L;Pool=1
chr1	155753880	155753920	ES9.GON4L_34	.	GENE_ID=GON4L;Pool=1
chr1	155754973	155755124	ES9.GON4L_35	.	GENE_ID=GON4L;Pool=2
chr1	155755165	155755168	ES9.GON4L_35	.	GENE_ID=GON4L;Pool=2
chr1	155764782	155764840	ES9.GON4L_36	.	GENE_ID=GON4L;Pool=1
chr1	155764942	155764983	ES9.GON4L_36	.	GENE_ID=GON4L;Pool=1
chr1	155774669	155774739	ES9.GON4L_37	.	GENE_ID=GON4L;Pool=2
chr1	155774932	155775017	ES9.GON4L_38	.	GENE_ID=GON4L;Pool=1
chr1	155783377	155783424	ES9.GON4L_39	.	GENE_ID=GON4L;Pool=2
chr1	155783595	155783769	ES9.GON4L_40	.	GENE_ID=GON4L;Pool=1
chr1	155783941	155784120	ES9.GON4L_41	.	GENE_ID=GON4L;Pool=2
chr1	155784240	155784314	ES9.GON4L_42	.	GENE_ID=GON4L;Pool=1
chr1	155785541	155785595	ES9.GON4L_43	.	GENE_ID=GON4L;Pool=2
chr1	155785691	155785748	ES9.GON4L_43	.	GENE_ID=GON4L;Pool=2
chr1	155785954	155786002	ES9.GON4L_44	.	GENE_ID=GON4L;Pool=1
chr1	155786053	155786146	ES9.GON4L_44	.	GENE_ID=GON4L;Pool=1
chr1	155790308	155790396	ES9.GON4L_45	.	GENE_ID=GON4L;Pool=2
chr1	155790447	155790483	ES9.GON4L_45	.	GENE_ID=GON4L;Pool=2
chr1	155791192	155791264	ES9.GON4L_46	.	GENE_ID=GON4L;Pool=1
chr1	155791339	155791412	ES9.GON4L_46	.	GENE_ID=GON4L;Pool=1
chr1	155792068	155792076	ES9.GON4L_47	.	GENE_ID=GON4L;Pool=2
chr1	155792267	155792283	ES9.GON4L_47	.	GENE_ID=GON4L;Pool=2
chr1	155796428	155796627	ES9.GON4L_48	.	GENE_ID=GON4L;Pool=1
chr1	155796819	155796826	ES9.GON4L_49	.	GENE_ID=GON4L;Pool=2
chr1	155823053	155823066	ES9.GON4L_50	.	GENE_ID=GON4L;Pool=1
chr1	155823571	155823681	ES9.GON4L_52	.	GENE_ID=GON4L;Pool=1
chr1	156084648	156084709	ES9.LMNA_1	.	GENE_ID=LMNA;Pool=2
chr1	156085065	156085227	ES9.LMNA_3	.	GENE_ID=LMNA;Pool=2
chr1	156100373	156100407	ES9.LMNA_4	.	GENE_ID=LMNA;Pool=1
chr1	156100564	156100598	ES9.LMNA_4	.	GENE_ID=LMNA;Pool=1
chr1	156104184	156104193	ES9.LMNA_5	.	GENE_ID=LMNA;Pool=2
chr1	156104319	156104414	ES9.LMNA_5	.	GENE_ID=LMNA;Pool=2
chr1	156104556	156104595	ES9.LMNA_6	.	GENE_ID=LMNA;Pool=1
chr1	156104766	156104939	ES9.LMNA_7	.	GENE_ID=LMNA;Pool=2
chr1	156104919	156104977	ES9.LMNA_8	.	GENE_ID=LMNA;Pool=1
chr1	156105103	156105122	ES9.LMNA_8	.	GENE_ID=LMNA;Pool=1
chr1	156105650	156105691	ES9.LMNA_9	.	GENE_ID=LMNA;Pool=2
chr1	156105912	156106004	ES9.LMNA_10	.	GENE_ID=LMNA;Pool=1
chr1	156106227	156106263	ES9.LMNA_11	.	GENE_ID=LMNA;Pool=2
chr1	156106608	156106711	ES9.LMNA_12	.	GENE_ID=LMNA;Pool=1
chr1	156106819	156106903	ES9.LMNA_13	.	GENE_ID=LMNA;Pool=2
chr1	156107023	156107195	ES9.LMNA_14	.	GENE_ID=LMNA;Pool=1
chr1	156107430	156107444	ES9.LMNA_15	.	GENE_ID=LMNA;Pool=2
chr1	156107555	156107639	ES9.LMNA_15	.	GENE_ID=LMNA;Pool=2
chr1	156108087	156108278	ES9.LMNA_16	.	GENE_ID=LMNA;Pool=1
chr1	156108275	156108278	ES9.LMNA_17	.	GENE_ID=LMNA;Pool=2
chr1	156108548	156108680	ES9.LMNA_18	.	GENE_ID=LMNA;Pool=1
chr1	156108709	156108870	ES9.LMNA_19	.	GENE_ID=LMNA;Pool=2
chr1	156108897	156108936	ES9.LMNA_19	.	GENE_ID=LMNA;Pool=2
chr1	156785507	156785621	ES9.NTRK1_1	.	GENE_ID=NTRK1;Pool=1
chr1	156785630	156785736	ES9.NTRK1_1	.	GENE_ID=NTRK1;Pool=1
chr1	156811683	156811872	ES9.NTRK1_2	.	GENE_ID=NTRK1;Pool=2
chr1	156811985	156812105	ES9.NTRK1_3	.	GENE_ID=NTRK1;Pool=1
chr1	156830644	156830726	ES9.NTRK1_4	.	GENE_ID=NTRK1;Pool=2
chr1	156830938	156831013	ES9.NTRK1_5	.	GENE_ID=NTRK1;Pool=1
chr1	156834108	156834145	ES9.NTRK1_6	.	GENE_ID=NTRK1;Pool=2
chr1	156834220	156834330	ES9.NTRK1_6	.	GENE_ID=NTRK1;Pool=2
chr1	156834509	156834519	ES9.NTRK1_7	.	GENE_ID=NTRK1;Pool=1
chr1	156834591	156834701	ES9.NTRK1_7	.	GENE_ID=NTRK1;Pool=1
chr1	156836616	156836701	ES9.NTRK1_8	.	GENE_ID=NTRK1;Pool=2
chr1	156836770	156836844	ES9.NTRK1_8	.	GENE_ID=NTRK1;Pool=2
chr1	156837868	156837895	ES9.NTRK1_9	.	GENE_ID=NTRK1;Pool=1
chr1	156838041	156838078	ES9.NTRK1_9	.	GENE_ID=NTRK1;Pool=1
chr1	156838271	156838296	ES9.NTRK1_10	.	GENE_ID=NTRK1;Pool=2
chr1	156838439	156838478	ES9.NTRK1_10	.	GENE_ID=NTRK1;Pool=2
chr1	156841389	156841414	ES9.NTRK1_11	.	GENE_ID=NTRK1;Pool=1
chr1	156841547	156841578	ES9.NTRK1_11	.	GENE_ID=NTRK1;Pool=1
chr1	156843338	156843388	ES9.NTRK1_12	.	GENE_ID=NTRK1;Pool=2
chr1	156843395	156843424	ES9.NTRK1_12	.	GENE_ID=NTRK1;Pool=2
chr1	156843414	156843424	ES9.NTRK1_13	.	GENE_ID=NTRK1;Pool=1
chr1	156843751	156843810	ES9.NTRK1_14	.	GENE_ID=NTRK1;Pool=2
chr1	156844144	156844174	ES9.NTRK1_15	.	GENE_ID=NTRK1;Pool=1
chr1	156844192	156844355	ES9.NTRK1_15	.	GENE_ID=NTRK1;Pool=1
chr1	156844333	156844362	ES9.NTRK1_16	.	GENE_ID=NTRK1;Pool=2
chr1	156844418	156844517	ES9.NTRK1_16	.	GENE_ID=NTRK1;Pool=2
chr1	156844648	156844697	ES9.NTRK1_17	.	GENE_ID=NTRK1;Pool=1
chr1	156844800	156844849	ES9.NTRK1_17	.	GENE_ID=NTRK1;Pool=1
chr1	156845306	156845311	ES9.NTRK1_18	.	GENE_ID=NTRK1;Pool=2
chr1	156845458	156845536	ES9.NTRK1_18	.	GENE_ID=NTRK1;Pool=2
chr1	156845862	156845871	ES9.NTRK1_19	.	GENE_ID=NTRK1;Pool=1
chr1	156846002	156846080	ES9.NTRK1_19	.	GENE_ID=NTRK1;Pool=1
chr1	156846067	156846191	ES9.NTRK1_20	.	GENE_ID=NTRK1;Pool=2
chr1	156846364	156846413	ES9.NTRK1_21	.	GENE_ID=NTRK1;Pool=1
chr1	156848900	156848913	ES9.NTRK1_22	.	GENE_ID=NTRK1;Pool=2
chr1	156849154	156849317	ES9.NTRK1_23	.	GENE_ID=NTRK1;Pool=1
chr1	156849742	156849790	ES9.NTRK1_24	.	GENE_ID=NTRK1;Pool=2
chr1	156849949	156850124	ES9.NTRK1_25	.	GENE_ID=NTRK1;Pool=1
chr1	156851071	156851248	ES9.NTRK1_26	.	GENE_ID=NTRK1;Pool=2
chr1	156851434	156851465	ES9.NTRK1_27	.	GENE_ID=NTRK1;Pool=1
chr1	160011055	160011182	ES9.KCNJ10_1	.	GENE_ID=KCNJ10;Pool=2
chr1	160012322	160012329	ES9.KCNJ10_6	.	GENE_ID=KCNJ10;Pool=1
chr1	160085545	160085651	ES9.ATP1A2_1	.	GENE_ID=ATP1A2;Pool=2
chr1	160085663	160085764	ES9.ATP1A2_1	.	GENE_ID=ATP1A2;Pool=2
chr1	160090676	160090695	ES9.ATP1A2_2	.	GENE_ID=ATP1A2;Pool=1
chr1	160090800	160090889	ES9.ATP1A2_2	.	GENE_ID=ATP1A2;Pool=1
chr1	160090876	160090981	ES9.ATP1A2_3	.	GENE_ID=ATP1A2;Pool=2
chr1	160091041	160091058	ES9.ATP1A2_3	.	GENE_ID=ATP1A2;Pool=2
chr1	160092904	160093002	ES9.ATP1A2_4	.	GENE_ID=ATP1A2;Pool=1
chr1	160093206	160093296	ES9.ATP1A2_5	.	GENE_ID=ATP1A2;Pool=2
chr1	160093642	160093732	ES9.ATP1A2_6	.	GENE_ID=ATP1A2;Pool=1
chr1	160093846	160093872	ES9.ATP1A2_6	.	GENE_ID=ATP1A2;Pool=1
chr1	160094016	160094085	ES9.ATP1A2_7	.	GENE_ID=ATP1A2;Pool=2
chr1	160094220	160094246	ES9.ATP1A2_7	.	GENE_ID=ATP1A2;Pool=2
chr1	160094868	160094925	ES9.ATP1A2_8	.	GENE_ID=ATP1A2;Pool=1
chr1	160095043	160095099	ES9.ATP1A2_8	.	GENE_ID=ATP1A2;Pool=1
chr1	160097252	160097341	ES9.ATP1A2_9	.	GENE_ID=ATP1A2;Pool=2
chr1	160097610	160097668	ES9.ATP1A2_10	.	GENE_ID=ATP1A2;Pool=1
chr1	160098404	160098441	ES9.ATP1A2_11	.	GENE_ID=ATP1A2;Pool=2
chr1	160098640	160098769	ES9.ATP1A2_12	.	GENE_ID=ATP1A2;Pool=1
chr1	160098879	160099024	ES9.ATP1A2_13	.	GENE_ID=ATP1A2;Pool=2
chr1	160099011	160099055	ES9.ATP1A2_14	.	GENE_ID=ATP1A2;Pool=1
chr1	160099190	160099200	ES9.ATP1A2_14	.	GENE_ID=ATP1A2;Pool=1
chr1	160099817	160099891	ES9.ATP1A2_15	.	GENE_ID=ATP1A2;Pool=2
chr1	160100081	160100211	ES9.ATP1A2_16	.	GENE_ID=ATP1A2;Pool=1
chr1	160100200	160100211	ES9.ATP1A2_17	.	GENE_ID=ATP1A2;Pool=2
chr1	160100387	160100424	ES9.ATP1A2_17	.	GENE_ID=ATP1A2;Pool=2
chr1	160104220	160104273	ES9.ATP1A2_18	.	GENE_ID=ATP1A2;Pool=1
chr1	160104410	160104450	ES9.ATP1A2_18	.	GENE_ID=ATP1A2;Pool=1
chr1	160104804	160104934	ES9.ATP1A2_19	.	GENE_ID=ATP1A2;Pool=2
chr1	160105085	160105223	ES9.ATP1A2_20	.	GENE_ID=ATP1A2;Pool=1
chr1	160105215	160105223	ES9.ATP1A2_21	.	GENE_ID=ATP1A2;Pool=2
chr1	160105392	160105404	ES9.ATP1A2_21	.	GENE_ID=ATP1A2;Pool=2
chr1	160105604	160105628	ES9.ATP1A2_22	.	GENE_ID=ATP1A2;Pool=1
chr1	160105783	160105813	ES9.ATP1A2_22	.	GENE_ID=ATP1A2;Pool=1
chr1	160106007	160106036	ES9.ATP1A2_23	.	GENE_ID=ATP1A2;Pool=2
chr1	160106160	160106238	ES9.ATP1A2_23	.	GENE_ID=ATP1A2;Pool=2
chr1	160106226	160106359	ES9.ATP1A2_24	.	GENE_ID=ATP1A2;Pool=1
chr1	160106505	160106654	ES9.ATP1A2_25	.	GENE_ID=ATP1A2;Pool=2
chr1	160106651	160106690	ES9.ATP1A2_26	.	GENE_ID=ATP1A2;Pool=1
chr1	160106821	160106881	ES9.ATP1A2_26	.	GENE_ID=ATP1A2;Pool=1
chr1	160109297	160109429	ES9.ATP1A2_27	.	GENE_ID=ATP1A2;Pool=2
chr1	160109531	160109682	ES9.ATP1A2_28	.	GENE_ID=ATP1A2;Pool=1
chr1	160109774	160109880	ES9.ATP1A2_29	.	GENE_ID=ATP1A2;Pool=2
chr1	160110991	160111083	ES9.ATP1A2_30	.	GENE_ID=ATP1A2;Pool=1
chr1	160111112	160111203	ES9.ATP1A2_30	.	GENE_ID=ATP1A2;Pool=1
chr1	161172106	161172175	ES9.NDUFS2_1	.	GENE_ID=NDUFS2;Pool=2
chr1	161172270	161172322	ES9.NDUFS2_1	.	GENE_ID=NDUFS2;Pool=2
chr1	161173148	161173226	ES9.NDUFS2_2	.	GENE_ID=NDUFS2;Pool=1
chr1	161173333	161173344	ES9.NDUFS2_2	.	GENE_ID=NDUFS2;Pool=1
chr1	161176168	161176196	ES9.NDUFS2_3	.	GENE_ID=NDUFS2;Pool=2
chr1	161176387	161176395	ES9.NDUFS2_3	.	GENE_ID=NDUFS2;Pool=2
chr1	161178851	161178982	ES9.NDUFS2_4	.	GENE_ID=NDUFS2;Pool=1
chr1	161179103	161179262	ES9.NDUFS2_5	.	GENE_ID=NDUFS2;Pool=2
chr1	161179250	161179272	ES9.NDUFS2_6	.	GENE_ID=NDUFS2;Pool=1
chr1	161179385	161179447	ES9.NDUFS2_6	.	GENE_ID=NDUFS2;Pool=1
chr1	161179567	161179646	ES9.NDUFS2_7	.	GENE_ID=NDUFS2;Pool=2
chr1	161179721	161179793	ES9.NDUFS2_7	.	GENE_ID=NDUFS2;Pool=2
chr1	161179781	161179900	ES9.NDUFS2_8	.	GENE_ID=NDUFS2;Pool=1
chr1	161179978	161180093	ES9.NDUFS2_9	.	GENE_ID=NDUFS2;Pool=2
chr1	161180179	161180329	ES9.NDUFS2_10	.	GENE_ID=NDUFS2;Pool=1
chr1	161180317	161180380	ES9.NDUFS2_11	.	GENE_ID=NDUFS2;Pool=2
chr1	161180500	161180513	ES9.NDUFS2_11	.	GENE_ID=NDUFS2;Pool=2
chr1	161182097	161182140	ES9.NDUFS2_12	.	GENE_ID=NDUFS2;Pool=1
chr1	161182270	161182315	ES9.NDUFS2_12	.	GENE_ID=NDUFS2;Pool=1
chr1	161183028	161183169	ES9.NDUFS2_13	.	GENE_ID=NDUFS2;Pool=2
chr1	161183265	161183434	ES9.NDUFS2_14	.	GENE_ID=NDUFS2;Pool=1
chr1	161183422	161183438	ES9.NDUFS2_15	.	GENE_ID=NDUFS2;Pool=2
chr1	161183522	161183637	ES9.NDUFS2_15	.	GENE_ID=NDUFS2;Pool=2
chr1	161183625	161183653	ES9.NDUFS2_16	.	GENE_ID=NDUFS2;Pool=1
chr1	161183731	161183848	ES9.NDUFS2_16	.	GENE_ID=NDUFS2;Pool=1
chr1	161183836	161183945	ES9.NDUFS2_17	.	GENE_ID=NDUFS2;Pool=2
chr1	161183983	161184031	ES9.NDUFS2_17	.	GENE_ID=NDUFS2;Pool=2
chr1	161275506	161275665	ES9.MPZ_1	.	GENE_ID=MPZ;Pool=1
chr1	161275767	161275897	ES9.MPZ_2	.	GENE_ID=MPZ;Pool=2
chr1	161275958	161276118	ES9.MPZ_3	.	GENE_ID=MPZ;Pool=1
chr1	161276254	161276318	ES9.MPZ_4	.	GENE_ID=MPZ;Pool=2
chr1	161276488	161276497	ES9.MPZ_5	.	GENE_ID=MPZ;Pool=1
chr1	161276711	161276717	ES9.MPZ_5	.	GENE_ID=MPZ;Pool=1
chr1	161277016	161277047	ES9.MPZ_6	.	GENE_ID=MPZ;Pool=2
chr1	161277214	161277242	ES9.MPZ_6	.	GENE_ID=MPZ;Pool=2
chr1	161279544	161279628	ES9.MPZ_7	.	GENE_ID=MPZ;Pool=1
chr1	161279695	161279737	ES9.MPZ_7	.	GENE_ID=MPZ;Pool=1
chr1	173794327	173794367	ES9.DARS2_1	.	GENE_ID=DARS2;Pool=2
chr1	173794494	173794536	ES9.DARS2_1	.	GENE_ID=DARS2;Pool=2
chr1	173795924	173796020	ES9.DARS2_2	.	GENE_ID=DARS2;Pool=1
chr1	173797404	173797470	ES9.DARS2_3	.	GENE_ID=DARS2;Pool=2
chr1	173797537	173797581	ES9.DARS2_3	.	GENE_ID=DARS2;Pool=2
chr1	173799707	173799797	ES9.DARS2_4	.	GENE_ID=DARS2;Pool=1
chr1	173799899	173799929	ES9.DARS2_4	.	GENE_ID=DARS2;Pool=1
chr1	173800509	173800672	ES9.DARS2_5	.	GENE_ID=DARS2;Pool=2
chr1	173800768	173800897	ES9.DARS2_6	.	GENE_ID=DARS2;Pool=1
chr1	173802365	173802513	ES9.DARS2_7	.	GENE_ID=DARS2;Pool=2
chr1	173802637	173802706	ES9.DARS2_8	.	GENE_ID=DARS2;Pool=1
chr1	173803536	173803610	ES9.DARS2_9	.	GENE_ID=DARS2;Pool=2
chr1	173803657	173803733	ES9.DARS2_9	.	GENE_ID=DARS2;Pool=2
chr1	173806072	173806077	ES9.DARS2_10	.	GENE_ID=DARS2;Pool=1
chr1	173806184	173806243	ES9.DARS2_10	.	GENE_ID=DARS2;Pool=1
chr1	173807268	173807327	ES9.DARS2_11	.	GENE_ID=DARS2;Pool=2
chr1	173807397	173807455	ES9.DARS2_11	.	GENE_ID=DARS2;Pool=2
chr1	173808495	173808504	ES9.DARS2_12	.	GENE_ID=DARS2;Pool=1
chr1	173808684	173808692	ES9.DARS2_12	.	GENE_ID=DARS2;Pool=1
chr1	173809940	173810003	ES9.DARS2_13	.	GENE_ID=DARS2;Pool=2
chr1	173810111	173810133	ES9.DARS2_13	.	GENE_ID=DARS2;Pool=2
chr1	173814315	173814366	ES9.DARS2_14	.	GENE_ID=DARS2;Pool=1
chr1	173814429	173814512	ES9.DARS2_14	.	GENE_ID=DARS2;Pool=1
chr1	173819312	173819464	ES9.DARS2_15	.	GENE_ID=DARS2;Pool=2
chr1	173819617	173819704	ES9.DARS2_16	.	GENE_ID=DARS2;Pool=1
chr1	173822411	173822486	ES9.DARS2_17	.	GENE_ID=DARS2;Pool=2
chr1	173822705	173822842	ES9.DARS2_18	.	GENE_ID=DARS2;Pool=1
chr1	173822829	173822932	ES9.DARS2_19	.	GENE_ID=DARS2;Pool=2
chr1	173823043	173823051	ES9.DARS2_19	.	GENE_ID=DARS2;Pool=2
chr1	173825724	173825803	ES9.DARS2_20	.	GENE_ID=DARS2;Pool=1
chr1	173825879	173825948	ES9.DARS2_20	.	GENE_ID=DARS2;Pool=1
chr1	173826442	173826655	ES9.DARS2_21	.	GENE_ID=DARS2;Pool=2
chr1	173826843	173826849	ES9.DARS2_22	.	GENE_ID=DARS2;Pool=1
chr1	181003069	181003143	ES9.MR1_1	.	GENE_ID=MR1;Pool=2
chr1	181003210	181003288	ES9.MR1_1	.	GENE_ID=MR1;Pool=2
chr1	181018136	181018187	ES9.MR1_2	.	GENE_ID=MR1;Pool=1
chr1	181018448	181018517	ES9.MR1_3	.	GENE_ID=MR1;Pool=2
chr1	181019060	181019146	ES9.MR1_4	.	GENE_ID=MR1;Pool=1
chr1	181019422	181019440	ES9.MR1_5	.	GENE_ID=MR1;Pool=2
chr1	181021347	181021370	ES9.MR1_6	.	GENE_ID=MR1;Pool=1
chr1	181021646	181021729	ES9.MR1_7	.	GENE_ID=MR1;Pool=2
chr1	181022643	181022708	ES9.MR1_8	.	GENE_ID=MR1;Pool=1
chr1	181022813	181022869	ES9.MR1_8	.	GENE_ID=MR1;Pool=1
chr1	181024267	181024360	ES9.MR1_9	.	GENE_ID=MR1;Pool=2
chr1	181024401	181024494	ES9.MR1_9	.	GENE_ID=MR1;Pool=2
chr1	197053427	197053453	ES9.ASPM_1	.	GENE_ID=ASPM;Pool=1
chr1	197053556	197053591	ES9.ASPM_1	.	GENE_ID=ASPM;Pool=1
chr1	197055914	197055932	ES9.ASPM_2	.	GENE_ID=ASPM;Pool=2
chr1	197057269	197057385	ES9.ASPM_3	.	GENE_ID=ASPM;Pool=1
chr1	197057562	197057656	ES9.ASPM_4	.	GENE_ID=ASPM;Pool=2
chr1	197058989	197059059	ES9.ASPM_5	.	GENE_ID=ASPM;Pool=1
chr1	197059214	197059325	ES9.ASPM_6	.	GENE_ID=ASPM;Pool=2
chr1	197059518	197059553	ES9.ASPM_7	.	GENE_ID=ASPM;Pool=1
chr1	197059851	197059979	ES9.ASPM_8	.	GENE_ID=ASPM;Pool=2
chr1	197060171	197060267	ES9.ASPM_9	.	GENE_ID=ASPM;Pool=1
chr1	197060874	197061036	ES9.ASPM_10	.	GENE_ID=ASPM;Pool=2
chr1	197061186	197061201	ES9.ASPM_11	.	GENE_ID=ASPM;Pool=1
chr1	197062040	197062181	ES9.ASPM_12	.	GENE_ID=ASPM;Pool=2
chr1	197062391	197062426	ES9.ASPM_13	.	GENE_ID=ASPM;Pool=1
chr1	197063083	197063213	ES9.ASPM_14	.	GENE_ID=ASPM;Pool=2
chr1	197063310	197063464	ES9.ASPM_15	.	GENE_ID=ASPM;Pool=1
chr1	197065097	197065127	ES9.ASPM_16	.	GENE_ID=ASPM;Pool=2
chr1	197065294	197065427	ES9.ASPM_17	.	GENE_ID=ASPM;Pool=1
chr1	197069531	197069560	ES9.ASPM_18	.	GENE_ID=ASPM;Pool=2
chr1	197074315	197074316	ES9.ASPM_42	.	GENE_ID=ASPM;Pool=2
chr1	197086862	197086918	ES9.ASPM_43	.	GENE_ID=ASPM;Pool=1
chr1	197087113	197087184	ES9.ASPM_44	.	GENE_ID=ASPM;Pool=2
chr1	197090906	197091044	ES9.ASPM_45	.	GENE_ID=ASPM;Pool=1
chr1	197091173	197091288	ES9.ASPM_46	.	GENE_ID=ASPM;Pool=2
chr1	197091431	197091492	ES9.ASPM_47	.	GENE_ID=ASPM;Pool=1
chr1	197091725	197091739	ES9.ASPM_48	.	GENE_ID=ASPM;Pool=2
chr1	197093126	197093239	ES9.ASPM_49	.	GENE_ID=ASPM;Pool=1
chr1	197093461	197093601	ES9.ASPM_51	.	GENE_ID=ASPM;Pool=1
chr1	197093933	197093999	ES9.ASPM_52	.	GENE_ID=ASPM;Pool=2
chr1	197094085	197094127	ES9.ASPM_52	.	GENE_ID=ASPM;Pool=2
chr1	197094113	197094175	ES9.ASPM_53	.	GENE_ID=ASPM;Pool=1
chr1	197094321	197094451	ES9.ASPM_54	.	GENE_ID=ASPM;Pool=2
chr1	197097586	197097619	ES9.ASPM_55	.	GENE_ID=ASPM;Pool=1
chr1	197097795	197097925	ES9.ASPM_56	.	GENE_ID=ASPM;Pool=2
chr1	197098264	197098316	ES9.ASPM_57	.	GENE_ID=ASPM;Pool=1
chr1	197098447	197098469	ES9.ASPM_57	.	GENE_ID=ASPM;Pool=1
chr1	197098856	197099044	ES9.ASPM_58	.	GENE_ID=ASPM;Pool=2
chr1	197099186	197099245	ES9.ASPM_59	.	GENE_ID=ASPM;Pool=1
chr1	197101257	197101414	ES9.ASPM_60	.	GENE_ID=ASPM;Pool=2
chr1	197101482	197101648	ES9.ASPM_61	.	GENE_ID=ASPM;Pool=1
chr1	197102406	197102479	ES9.ASPM_62	.	GENE_ID=ASPM;Pool=2
chr1	197102725	197102809	ES9.ASPM_63	.	GENE_ID=ASPM;Pool=1
chr1	197104186	197104225	ES9.ASPM_64	.	GENE_ID=ASPM;Pool=2
chr1	197104372	197104386	ES9.ASPM_64	.	GENE_ID=ASPM;Pool=2
chr1	197108852	197108896	ES9.ASPM_65	.	GENE_ID=ASPM;Pool=1
chr1	197109001	197109056	ES9.ASPM_65	.	GENE_ID=ASPM;Pool=1
chr1	197111304	197111460	ES9.ASPM_66	.	GENE_ID=ASPM;Pool=2
chr1	197112940	197112990	ES9.ASPM_74	.	GENE_ID=ASPM;Pool=2
chr1	197113026	197113086	ES9.ASPM_75	.	GENE_ID=ASPM;Pool=1
chr1	197113230	197113409	ES9.ASPM_76	.	GENE_ID=ASPM;Pool=2
chr1	197115567	197115636	ES9.ASPM_77	.	GENE_ID=ASPM;Pool=1
chr1	210111421	210111595	ES9.SYT14_1	.	GENE_ID=SYT14;Pool=2
chr1	210111622	210111624	ES9.SYT14_1	.	GENE_ID=SYT14;Pool=2
chr1	210125875	210126053	ES9.SYT14_2	.	GENE_ID=SYT14;Pool=1
chr1	210126101	210126304	ES9.SYT14_3	.	GENE_ID=SYT14;Pool=2
chr1	210186798	210186977	ES9.SYT14_4	.	GENE_ID=SYT14;Pool=1
chr1	210187142	210187213	ES9.SYT14_5	.	GENE_ID=SYT14;Pool=2
chr1	210194317	210194383	ES9.SYT14_6	.	GENE_ID=SYT14;Pool=1
chr1	210194599	210194689	ES9.SYT14_7	.	GENE_ID=SYT14;Pool=2
chr1	210267634	210267666	ES9.SYT14_8	.	GENE_ID=SYT14;Pool=1
chr1	210267938	210268037	ES9.SYT14_9	.	GENE_ID=SYT14;Pool=2
chr1	210273267	210273356	ES9.SYT14_10	.	GENE_ID=SYT14;Pool=1
chr1	210273806	210273812	ES9.SYT14_12	.	GENE_ID=SYT14;Pool=1
chr1	210328945	210329065	ES9.SYT14_13	.	GENE_ID=SYT14;Pool=2
chr1	210329255	210329290	ES9.SYT14_14	.	GENE_ID=SYT14;Pool=1
chr1	210332675	210332765	ES9.SYT14_15	.	GENE_ID=SYT14;Pool=2
chr1	210332822	210332903	ES9.SYT14_15	.	GENE_ID=SYT14;Pool=2
chr1	210333962	210334073	ES9.SYT14_16	.	GENE_ID=SYT14;Pool=1
chr1	210334387	210334501	ES9.SYT14_18	.	GENE_ID=SYT14;Pool=1
chr1	220088656	220088790	ES9.SLC30A10_1	.	GENE_ID=SLC30A10;Pool=2
chr1	220089290	220089296	ES9.SLC30A10_3	.	GENE_ID=SLC30A10;Pool=2
chr1	220091431	220091596	ES9.SLC30A10_4	.	GENE_ID=SLC30A10;Pool=1
chr1	220091836	220091842	ES9.SLC30A10_5	.	GENE_ID=SLC30A10;Pool=2
chr1	220100323	220100369	ES9.SLC30A10_6	.	GENE_ID=SLC30A10;Pool=1
chr1	220100447	220100542	ES9.SLC30A10_6	.	GENE_ID=SLC30A10;Pool=1
chr1	220101129	220101142	ES9.SLC30A10_7	.	GENE_ID=SLC30A10;Pool=2
chr1	220101782	220101881	ES9.SLC30A10_11	.	GENE_ID=SLC30A10;Pool=2
chr1	226549092	226549160	ES9.PARP1_1	.	GENE_ID=PARP1;Pool=1
chr1	226549242	226549285	ES9.PARP1_1	.	GENE_ID=PARP1;Pool=1
chr1	226549605	226549669	ES9.PARP1_2	.	GENE_ID=PARP1;Pool=2
chr1	226549784	226549836	ES9.PARP1_2	.	GENE_ID=PARP1;Pool=2
chr1	226550736	226550799	ES9.PARP1_3	.	GENE_ID=PARP1;Pool=1
chr1	226550861	226550937	ES9.PARP1_3	.	GENE_ID=PARP1;Pool=1
chr1	226551595	226551643	ES9.PARP1_4	.	GENE_ID=PARP1;Pool=2
chr1	226551771	226551799	ES9.PARP1_4	.	GENE_ID=PARP1;Pool=2
chr1	226552666	226552702	ES9.PARP1_5	.	GENE_ID=PARP1;Pool=1
chr1	226552855	226552892	ES9.PARP1_5	.	GENE_ID=PARP1;Pool=1
chr1	226553541	226553654	ES9.PARP1_6	.	GENE_ID=PARP1;Pool=2
chr1	226553753	226553762	ES9.PARP1_6	.	GENE_ID=PARP1;Pool=2
chr1	226555159	226555180	ES9.PARP1_7	.	GENE_ID=PARP1;Pool=1
chr1	226555309	226555352	ES9.PARP1_7	.	GENE_ID=PARP1;Pool=1
chr1	226555886	226555899	ES9.PARP1_8	.	GENE_ID=PARP1;Pool=2
chr1	226556022	226556110	ES9.PARP1_8	.	GENE_ID=PARP1;Pool=2
chr1	226558090	226558134	ES9.PARP1_9	.	GENE_ID=PARP1;Pool=1
chr1	226558218	226558307	ES9.PARP1_9	.	GENE_ID=PARP1;Pool=1
chr1	226561865	226561926	ES9.PARP1_10	.	GENE_ID=PARP1;Pool=2
chr1	226562055	226562085	ES9.PARP1_10	.	GENE_ID=PARP1;Pool=2
chr1	226564788	226564808	ES9.PARP1_11	.	GENE_ID=PARP1;Pool=1
chr1	226565004	226565013	ES9.PARP1_11	.	GENE_ID=PARP1;Pool=1
chr1	226566798	226566842	ES9.PARP1_12	.	GENE_ID=PARP1;Pool=2
chr1	226566975	226567026	ES9.PARP1_12	.	GENE_ID=PARP1;Pool=2
chr1	226567201	226567273	ES9.PARP1_13	.	GENE_ID=PARP1;Pool=1
chr1	226567342	226567416	ES9.PARP1_13	.	GENE_ID=PARP1;Pool=1
chr1	226567592	226567622	ES9.PARP1_14	.	GENE_ID=PARP1;Pool=2
chr1	226567865	226567959	ES9.PARP1_15	.	GENE_ID=PARP1;Pool=1
chr1	226568691	226568768	ES9.PARP1_16	.	GENE_ID=PARP1;Pool=2
chr1	226568909	226568922	ES9.PARP1_16	.	GENE_ID=PARP1;Pool=2
chr1	226570691	226570736	ES9.PARP1_17	.	GENE_ID=PARP1;Pool=1
chr1	226570884	226570916	ES9.PARP1_17	.	GENE_ID=PARP1;Pool=1
chr1	226573181	226573204	ES9.PARP1_18	.	GENE_ID=PARP1;Pool=2
chr1	226573381	226573409	ES9.PARP1_18	.	GENE_ID=PARP1;Pool=2
chr1	226573965	226574026	ES9.PARP1_19	.	GENE_ID=PARP1;Pool=1
chr1	226574143	226574190	ES9.PARP1_19	.	GENE_ID=PARP1;Pool=1
chr1	226576322	226576356	ES9.PARP1_20	.	GENE_ID=PARP1;Pool=2
chr1	226576456	226576504	ES9.PARP1_20	.	GENE_ID=PARP1;Pool=2
chr1	226577971	226578110	ES9.PARP1_21	.	GENE_ID=PARP1;Pool=1
chr1	226578325	226578358	ES9.PARP1_22	.	GENE_ID=PARP1;Pool=2
chr1	226579825	226579899	ES9.PARP1_23	.	GENE_ID=PARP1;Pool=1
chr1	226580015	226580055	ES9.PARP1_23	.	GENE_ID=PARP1;Pool=1
chr1	226589908	226589914	ES9.PARP1_24	.	GENE_ID=PARP1;Pool=2
chr1	226590080	226590087	ES9.PARP1_24	.	GENE_ID=PARP1;Pool=2
chr1	226595463	226595510	ES9.PARP1_25	.	GENE_ID=PARP1;Pool=1
chr1	226595630	226595675	ES9.PARP1_25	.	GENE_ID=PARP1;Pool=1
chr1	227069586	227069608	ES9.PSEN2_1	.	GENE_ID=PSEN2;Pool=2
chr1	227069749	227069801	ES9.PSEN2_1	.	GENE_ID=PSEN2;Pool=2
chr1	227071267	227071405	ES9.PSEN2_2	.	GENE_ID=PSEN2;Pool=1
chr1	227071620	227071652	ES9.PSEN2_3	.	GENE_ID=PSEN2;Pool=2
chr1	227073228	227073238	ES9.PSEN2_4	.	GENE_ID=PSEN2;Pool=1
chr1	227073380	227073447	ES9.PSEN2_4	.	GENE_ID=PSEN2;Pool=1
chr1	227075711	227075791	ES9.PSEN2_5	.	GENE_ID=PSEN2;Pool=2
chr1	227075859	227075942	ES9.PSEN2_5	.	GENE_ID=PSEN2;Pool=2
chr1	227076380	227076529	ES9.PSEN2_6	.	GENE_ID=PSEN2;Pool=1
chr1	227076750	227076789	ES9.PSEN2_7	.	GENE_ID=PSEN2;Pool=2
chr1	227077687	227077735	ES9.PSEN2_8	.	GENE_ID=PSEN2;Pool=1
chr1	227077834	227077917	ES9.PSEN2_8	.	GENE_ID=PSEN2;Pool=1
chr1	227078952	227078978	ES9.PSEN2_9	.	GENE_ID=PSEN2;Pool=2
chr1	227079062	227079140	ES9.PSEN2_9	.	GENE_ID=PSEN2;Pool=2
chr1	227079422	227079443	ES9.PSEN2_10	.	GENE_ID=PSEN2;Pool=1
chr1	227079545	227079651	ES9.PSEN2_10	.	GENE_ID=PSEN2;Pool=1
chr1	227081678	227081707	ES9.PSEN2_11	.	GENE_ID=PSEN2;Pool=2
chr1	227081826	227081896	ES9.PSEN2_11	.	GENE_ID=PSEN2;Pool=2
chr1	227083077	227083124	ES9.PSEN2_12	.	GENE_ID=PSEN2;Pool=1
chr1	227083280	227083304	ES9.PSEN2_12	.	GENE_ID=PSEN2;Pool=1
chr1	227148888	227149086	ES9.ADCK3_1	.	GENE_ID=ADCK3;Pool=2
chr1	227149263	227149328	ES9.ADCK3_2	.	GENE_ID=ADCK3;Pool=1
chr1	227152681	227152700	ES9.ADCK3_3	.	GENE_ID=ADCK3;Pool=2
chr1	227153111	227153178	ES9.ADCK3_5	.	GENE_ID=ADCK3;Pool=2
chr1	227153322	227153371	ES9.ADCK3_6	.	GENE_ID=ADCK3;Pool=1
chr1	227153438	227153520	ES9.ADCK3_6	.	GENE_ID=ADCK3;Pool=1
chr1	227165064	227165149	ES9.ADCK3_7	.	GENE_ID=ADCK3;Pool=2
chr1	227165224	227165268	ES9.ADCK3_7	.	GENE_ID=ADCK3;Pool=2
chr1	227169716	227169727	ES9.ADCK3_8	.	GENE_ID=ADCK3;Pool=1
chr1	227169850	227169933	ES9.ADCK3_8	.	GENE_ID=ADCK3;Pool=1
chr1	227170365	227170378	ES9.ADCK3_9	.	GENE_ID=ADCK3;Pool=2
chr1	227170464	227170586	ES9.ADCK3_9	.	GENE_ID=ADCK3;Pool=2
chr1	227170465	227170594	ES9.ADCK3_10	.	GENE_ID=ADCK3;Pool=1
chr1	227171081	227171252	ES9.ADCK3_11	.	GENE_ID=ADCK3;Pool=2
chr1	227171334	227171461	ES9.ADCK3_12	.	GENE_ID=ADCK3;Pool=1
chr1	227171362	227171461	ES9.ADCK3_13	.	GENE_ID=ADCK3;Pool=2
chr1	227171555	227171596	ES9.ADCK3_13	.	GENE_ID=ADCK3;Pool=2
chr1	227171616	227171794	ES9.ADCK3_14	.	GENE_ID=ADCK3;Pool=1
chr1	227171936	227171988	ES9.ADCK3_15	.	GENE_ID=ADCK3;Pool=2
chr1	227172071	227172248	ES9.ADCK3_16	.	GENE_ID=ADCK3;Pool=1
chr1	227172356	227172480	ES9.ADCK3_17	.	GENE_ID=ADCK3;Pool=2
chr1	227172466	227172576	ES9.ADCK3_18	.	GENE_ID=ADCK3;Pool=1
chr1	227172642	227172662	ES9.ADCK3_18	.	GENE_ID=ADCK3;Pool=1
chr1	227172795	227172954	ES9.ADCK3_19	.	GENE_ID=ADCK3;Pool=2
chr1	227173041	227173206	ES9.ADCK3_20	.	GENE_ID=ADCK3;Pool=1
chr1	227174143	227174153	ES9.ADCK3_21	.	GENE_ID=ADCK3;Pool=2
chr1	227174438	227174509	ES9.ADCK3_22	.	GENE_ID=ADCK3;Pool=1
chr1	228337455	228337557	ES9.GJC2_1	.	GENE_ID=GJC2;Pool=2
chr1	228337564	228337651	ES9.GJC2_1	.	GENE_ID=GJC2;Pool=2
chr1	228345312	228345459	ES9.GJC2_2	.	GENE_ID=GJC2;Pool=1
chr1	228346779	228346849	ES9.GJC2_9	.	GENE_ID=GJC2;Pool=2
chr1	228612467	228612615	ES9.HIST3H3_1	.	GENE_ID=HIST3H3;Pool=1
chr1	229567151	229567245	ES9.ACTA1_1	.	GENE_ID=ACTA1;Pool=2
chr1	229567389	229567467	ES9.ACTA1_2	.	GENE_ID=ACTA1;Pool=1
chr1	229567649	229567740	ES9.ACTA1_3	.	GENE_ID=ACTA1;Pool=2
chr1	229567649	229567740	ES9.ACTA1_4	.	GENE_ID=ACTA1;Pool=1
chr1	229567932	229568016	ES9.ACTA1_5	.	GENE_ID=ACTA1;Pool=2
chr1	229568178	229568223	ES9.ACTA1_6	.	GENE_ID=ACTA1;Pool=1
chr1	229568205	229568302	ES9.ACTA1_7	.	GENE_ID=ACTA1;Pool=2
chr1	229568627	229568733	ES9.ACTA1_9	.	GENE_ID=ACTA1;Pool=2
chr1	229568862	229568974	ES9.ACTA1_10	.	GENE_ID=ACTA1;Pool=1
chr1	235613478	235613520	ES9.B3GALNT2_1	.	GENE_ID=B3GALNT2;Pool=2
chr1	235613655	235613697	ES9.B3GALNT2_1	.	GENE_ID=B3GALNT2;Pool=2
chr1	235616367	235616401	ES9.B3GALNT2_2	.	GENE_ID=B3GALNT2;Pool=1
chr1	235616458	235616583	ES9.B3GALNT2_2	.	GENE_ID=B3GALNT2;Pool=1
chr1	235617278	235617467	ES9.B3GALNT2_3	.	GENE_ID=B3GALNT2;Pool=2
chr1	235617627	235617672	ES9.B3GALNT2_4	.	GENE_ID=B3GALNT2;Pool=1
chr1	235618844	235618870	ES9.B3GALNT2_5	.	GENE_ID=B3GALNT2;Pool=2
chr1	235618996	235619051	ES9.B3GALNT2_5	.	GENE_ID=B3GALNT2;Pool=2
chr1	235621896	235621910	ES9.B3GALNT2_6	.	GENE_ID=B3GALNT2;Pool=1
chr1	235622094	235622109	ES9.B3GALNT2_6	.	GENE_ID=B3GALNT2;Pool=1
chr1	235628749	235628935	ES9.B3GALNT2_7	.	GENE_ID=B3GALNT2;Pool=2
chr1	235629031	235629116	ES9.B3GALNT2_8	.	GENE_ID=B3GALNT2;Pool=1
chr1	235634101	235634163	ES9.B3GALNT2_9	.	GENE_ID=B3GALNT2;Pool=2
chr1	235634274	235634298	ES9.B3GALNT2_9	.	GENE_ID=B3GALNT2;Pool=2
chr1	235643293	235643369	ES9.B3GALNT2_10	.	GENE_ID=B3GALNT2;Pool=1
chr1	235643465	235643511	ES9.B3GALNT2_10	.	GENE_ID=B3GALNT2;Pool=1
chr1	235647471	235647637	ES9.B3GALNT2_11	.	GENE_ID=B3GALNT2;Pool=2
chr1	235647831	235647873	ES9.B3GALNT2_12	.	GENE_ID=B3GALNT2;Pool=1
chr1	235652419	235652472	ES9.B3GALNT2_13	.	GENE_ID=B3GALNT2;Pool=2
chr1	235652573	235652627	ES9.B3GALNT2_13	.	GENE_ID=B3GALNT2;Pool=2
chr1	235657964	235657990	ES9.B3GALNT2_14	.	GENE_ID=B3GALNT2;Pool=1
chr1	235658138	235658166	ES9.B3GALNT2_14	.	GENE_ID=B3GALNT2;Pool=1
chr1	235667344	235667440	ES9.B3GALNT2_15	.	GENE_ID=B3GALNT2;Pool=2
chr1	235667552	235667605	ES9.B3GALNT2_16	.	GENE_ID=B3GALNT2;Pool=1
chr1	240939375	240939462	ES9.RGS7_1	.	GENE_ID=RGS7;Pool=2
chr1	240939513	240939598	ES9.RGS7_1	.	GENE_ID=RGS7;Pool=2
chr1	240964723	240964754	ES9.RGS7_2	.	GENE_ID=RGS7;Pool=1
chr1	240964808	240964894	ES9.RGS7_2	.	GENE_ID=RGS7;Pool=1
chr1	240966134	240966203	ES9.RGS7_3	.	GENE_ID=RGS7;Pool=2
chr1	240966293	240966358	ES9.RGS7_3	.	GENE_ID=RGS7;Pool=2
chr1	240969416	240969439	ES9.RGS7_4	.	GENE_ID=RGS7;Pool=1
chr1	240969626	240969647	ES9.RGS7_4	.	GENE_ID=RGS7;Pool=1
chr1	240975187	240975217	ES9.RGS7_5	.	GENE_ID=RGS7;Pool=2
chr1	240975343	240975412	ES9.RGS7_5	.	GENE_ID=RGS7;Pool=2
chr1	240976885	240976917	ES9.RGS7_6	.	GENE_ID=RGS7;Pool=1
chr1	240977028	240977073	ES9.RGS7_6	.	GENE_ID=RGS7;Pool=1
chr1	240977934	240978015	ES9.RGS7_7	.	GENE_ID=RGS7;Pool=2
chr1	240978077	240978155	ES9.RGS7_7	.	GENE_ID=RGS7;Pool=2
chr1	240979561	240979616	ES9.RGS7_8	.	GENE_ID=RGS7;Pool=1
chr1	240979715	240979750	ES9.RGS7_8	.	GENE_ID=RGS7;Pool=1
chr1	240990310	240990397	ES9.RGS7_9	.	GENE_ID=RGS7;Pool=2
chr1	240990472	240990538	ES9.RGS7_9	.	GENE_ID=RGS7;Pool=2
chr1	241031785	241031886	ES9.RGS7_10	.	GENE_ID=RGS7;Pool=1
chr1	241031968	241031991	ES9.RGS7_10	.	GENE_ID=RGS7;Pool=1
chr1	241031979	241032075	ES9.RGS7_11	.	GENE_ID=RGS7;Pool=2
chr1	241032152	241032182	ES9.RGS7_11	.	GENE_ID=RGS7;Pool=2
chr1	241033281	241033354	ES9.RGS7_12	.	GENE_ID=RGS7;Pool=1
chr1	241033419	241033486	ES9.RGS7_12	.	GENE_ID=RGS7;Pool=1
chr1	241093916	241094016	ES9.RGS7_13	.	GENE_ID=RGS7;Pool=2
chr1	241094068	241094121	ES9.RGS7_13	.	GENE_ID=RGS7;Pool=2
chr1	241099857	241099899	ES9.RGS7_14	.	GENE_ID=RGS7;Pool=1
chr1	241100006	241100056	ES9.RGS7_14	.	GENE_ID=RGS7;Pool=1
chr1	241146293	241146378	ES9.RGS7_15	.	GENE_ID=RGS7;Pool=2
chr1	241146429	241146505	ES9.RGS7_15	.	GENE_ID=RGS7;Pool=2
chr1	241261935	241261965	ES9.RGS7_16	.	GENE_ID=RGS7;Pool=1
chr1	241262062	241262138	ES9.RGS7_16	.	GENE_ID=RGS7;Pool=1
chr1	241518925	241518998	ES9.RGS7_17	.	GENE_ID=RGS7;Pool=2
chr1	241519076	241519146	ES9.RGS7_17	.	GENE_ID=RGS7;Pool=2
chr2	21224489	21224601	ES9.APOB_1	.	GENE_ID=APOB;Pool=1
chr2	21226206	21226381	ES9.APOB_10	.	GENE_ID=APOB;Pool=2
chr2	21227047	21227140	ES9.APOB_11	.	GENE_ID=APOB;Pool=1
chr2	21227324	21227432	ES9.APOB_12	.	GENE_ID=APOB;Pool=2
chr2	21227547	21227620	ES9.APOB_13	.	GENE_ID=APOB;Pool=1
chr2	21227812	21227951	ES9.APOB_14	.	GENE_ID=APOB;Pool=2
chr2	21235523	21235543	ES9.APOB_53	.	GENE_ID=APOB;Pool=1
chr2	21236026	21236031	ES9.APOB_54	.	GENE_ID=APOB;Pool=2
chr2	21236405	21236432	ES9.APOB_55	.	GENE_ID=APOB;Pool=1
chr2	21237297	21237319	ES9.APOB_56	.	GENE_ID=APOB;Pool=2
chr2	21237465	21237489	ES9.APOB_56	.	GENE_ID=APOB;Pool=2
chr2	21237936	21237944	ES9.APOB_57	.	GENE_ID=APOB;Pool=1
chr2	21238132	21238148	ES9.APOB_57	.	GENE_ID=APOB;Pool=1
chr2	21238136	21238241	ES9.APOB_58	.	GENE_ID=APOB;Pool=2
chr2	21238417	21238503	ES9.APOB_59	.	GENE_ID=APOB;Pool=1
chr2	21239192	21239310	ES9.APOB_60	.	GENE_ID=APOB;Pool=2
chr2	21239521	21239538	ES9.APOB_61	.	GENE_ID=APOB;Pool=1
chr2	21241817	21241863	ES9.APOB_62	.	GENE_ID=APOB;Pool=2
chr2	21241985	21242033	ES9.APOB_62	.	GENE_ID=APOB;Pool=2
chr2	21242573	21242594	ES9.APOB_63	.	GENE_ID=APOB;Pool=1
chr2	21242777	21242795	ES9.APOB_63	.	GENE_ID=APOB;Pool=1
chr2	21245566	21245702	ES9.APOB_64	.	GENE_ID=APOB;Pool=2
chr2	21245914	21245930	ES9.APOB_65	.	GENE_ID=APOB;Pool=1
chr2	21246355	21246396	ES9.APOB_66	.	GENE_ID=APOB;Pool=2
chr2	21246564	21246574	ES9.APOB_66	.	GENE_ID=APOB;Pool=2
chr2	21247721	21247804	ES9.APOB_67	.	GENE_ID=APOB;Pool=1
chr2	21247996	21248108	ES9.APOB_68	.	GENE_ID=APOB;Pool=2
chr2	21249632	21249659	ES9.APOB_69	.	GENE_ID=APOB;Pool=1
chr2	21249836	21249858	ES9.APOB_69	.	GENE_ID=APOB;Pool=1
chr2	21250581	21250699	ES9.APOB_70	.	GENE_ID=APOB;Pool=2
chr2	21250937	21250946	ES9.APOB_71	.	GENE_ID=APOB;Pool=1
chr2	21251007	21251198	ES9.APOB_72	.	GENE_ID=APOB;Pool=2
chr2	21251410	21251416	ES9.APOB_73	.	GENE_ID=APOB;Pool=1
chr2	21252465	21252510	ES9.APOB_74	.	GENE_ID=APOB;Pool=2
chr2	21252657	21252691	ES9.APOB_74	.	GENE_ID=APOB;Pool=2
chr2	21252679	21252769	ES9.APOB_75	.	GENE_ID=APOB;Pool=1
chr2	21252887	21252902	ES9.APOB_75	.	GENE_ID=APOB;Pool=1
chr2	21255084	21255225	ES9.APOB_76	.	GENE_ID=APOB;Pool=2
chr2	21255453	21255463	ES9.APOB_77	.	GENE_ID=APOB;Pool=1
chr2	21255977	21256170	ES9.APOB_78	.	GENE_ID=APOB;Pool=2
chr2	21256390	21256407	ES9.APOB_79	.	GENE_ID=APOB;Pool=1
chr2	21257617	21257687	ES9.APOB_80	.	GENE_ID=APOB;Pool=2
chr2	21257773	21257844	ES9.APOB_80	.	GENE_ID=APOB;Pool=2
chr2	21258387	21258455	ES9.APOB_81	.	GENE_ID=APOB;Pool=1
chr2	21258580	21258612	ES9.APOB_81	.	GENE_ID=APOB;Pool=1
chr2	21259943	21259971	ES9.APOB_82	.	GENE_ID=APOB;Pool=2
chr2	21260127	21260158	ES9.APOB_82	.	GENE_ID=APOB;Pool=2
chr2	21260794	21260829	ES9.APOB_83	.	GENE_ID=APOB;Pool=1
chr2	21260983	21261015	ES9.APOB_83	.	GENE_ID=APOB;Pool=1
chr2	21263765	21263809	ES9.APOB_84	.	GENE_ID=APOB;Pool=2
chr2	21263955	21263989	ES9.APOB_84	.	GENE_ID=APOB;Pool=2
chr2	21265207	21265232	ES9.APOB_85	.	GENE_ID=APOB;Pool=1
chr2	21265348	21265405	ES9.APOB_85	.	GENE_ID=APOB;Pool=1
chr2	21266293	21266384	ES9.APOB_86	.	GENE_ID=APOB;Pool=2
chr2	21266423	21266507	ES9.APOB_86	.	GENE_ID=APOB;Pool=2
chr2	27587186	27587266	ES9.EIF2B4_1	.	GENE_ID=EIF2B4;Pool=1
chr2	27587466	27587584	ES9.EIF2B4_2	.	GENE_ID=EIF2B4;Pool=2
chr2	27587765	27587826	ES9.EIF2B4_3	.	GENE_ID=EIF2B4;Pool=1
chr2	27589601	27589625	ES9.EIF2B4_4	.	GENE_ID=EIF2B4;Pool=2
chr2	27589803	27589810	ES9.EIF2B4_4	.	GENE_ID=EIF2B4;Pool=2
chr2	27589803	27589940	ES9.EIF2B4_5	.	GENE_ID=EIF2B4;Pool=1
chr2	27590068	27590137	ES9.EIF2B4_6	.	GENE_ID=EIF2B4;Pool=2
chr2	27590217	27590323	ES9.EIF2B4_7	.	GENE_ID=EIF2B4;Pool=1
chr2	27590426	27590435	ES9.EIF2B4_7	.	GENE_ID=EIF2B4;Pool=1
chr2	27590426	27590612	ES9.EIF2B4_8	.	GENE_ID=EIF2B4;Pool=2
chr2	27590689	27590828	ES9.EIF2B4_9	.	GENE_ID=EIF2B4;Pool=1
chr2	27590816	27590891	ES9.EIF2B4_10	.	GENE_ID=EIF2B4;Pool=2
chr2	27591006	27591026	ES9.EIF2B4_10	.	GENE_ID=EIF2B4;Pool=2
chr2	27591213	27591238	ES9.EIF2B4_11	.	GENE_ID=EIF2B4;Pool=1
chr2	27591330	27591410	ES9.EIF2B4_11	.	GENE_ID=EIF2B4;Pool=1
chr2	27591397	27591520	ES9.EIF2B4_12	.	GENE_ID=EIF2B4;Pool=2
chr2	27591600	27591611	ES9.EIF2B4_12	.	GENE_ID=EIF2B4;Pool=2
chr2	27591847	27591872	ES9.EIF2B4_13	.	GENE_ID=EIF2B4;Pool=1
chr2	27592079	27592280	ES9.EIF2B4_14	.	GENE_ID=EIF2B4;Pool=2
chr2	27592275	27592280	ES9.EIF2B4_15	.	GENE_ID=EIF2B4;Pool=1
chr2	27592416	27592448	ES9.EIF2B4_15	.	GENE_ID=EIF2B4;Pool=1
chr2	27592539	27592742	ES9.EIF2B4_16	.	GENE_ID=EIF2B4;Pool=2
chr2	27592741	27592742	ES9.EIF2B4_17	.	GENE_ID=EIF2B4;Pool=1
chr2	27592880	27592944	ES9.EIF2B4_17	.	GENE_ID=EIF2B4;Pool=1
chr2	27593109	27593150	ES9.EIF2B4_18	.	GENE_ID=EIF2B4;Pool=2
chr2	27593181	27593306	ES9.EIF2B4_18	.	GENE_ID=EIF2B4;Pool=2
chr2	32288859	32288900	ES9.SPAST_1	.	GENE_ID=SPAST;Pool=1
chr2	32289315	32289457	ES9.SPAST_3	.	GENE_ID=SPAST;Pool=1
chr2	32312469	32312560	ES9.SPAST_4	.	GENE_ID=SPAST;Pool=2
chr2	32314509	32314590	ES9.SPAST_5	.	GENE_ID=SPAST;Pool=1
chr2	32314674	32314699	ES9.SPAST_5	.	GENE_ID=SPAST;Pool=1
chr2	32323773	32323864	ES9.SPAST_6	.	GENE_ID=SPAST;Pool=2
chr2	32323960	32323993	ES9.SPAST_6	.	GENE_ID=SPAST;Pool=2
chr2	32339555	32339706	ES9.SPAST_7	.	GENE_ID=SPAST;Pool=1
chr2	32339894	32339948	ES9.SPAST_8	.	GENE_ID=SPAST;Pool=2
chr2	32340692	32340770	ES9.SPAST_9	.	GENE_ID=SPAST;Pool=1
chr2	32340904	32341103	ES9.SPAST_10	.	GENE_ID=SPAST;Pool=2
chr2	32341129	32341187	ES9.SPAST_11	.	GENE_ID=SPAST;Pool=1
chr2	32341281	32341314	ES9.SPAST_11	.	GENE_ID=SPAST;Pool=1
chr2	32351963	32352016	ES9.SPAST_12	.	GENE_ID=SPAST;Pool=2
chr2	32352091	32352164	ES9.SPAST_12	.	GENE_ID=SPAST;Pool=2
chr2	32353386	32353476	ES9.SPAST_13	.	GENE_ID=SPAST;Pool=1
chr2	32353548	32353586	ES9.SPAST_13	.	GENE_ID=SPAST;Pool=1
chr2	32361557	32361631	ES9.SPAST_14	.	GENE_ID=SPAST;Pool=2
chr2	32361707	32361752	ES9.SPAST_14	.	GENE_ID=SPAST;Pool=2
chr2	32361782	32361945	ES9.SPAST_15	.	GENE_ID=SPAST;Pool=1
chr2	32362037	32362177	ES9.SPAST_16	.	GENE_ID=SPAST;Pool=2
chr2	32362257	32362359	ES9.SPAST_17	.	GENE_ID=SPAST;Pool=1
chr2	32366879	32366972	ES9.SPAST_18	.	GENE_ID=SPAST;Pool=2
chr2	32367015	32367103	ES9.SPAST_18	.	GENE_ID=SPAST;Pool=2
chr2	32368293	32368404	ES9.SPAST_19	.	GENE_ID=SPAST;Pool=1
chr2	32368484	32368490	ES9.SPAST_19	.	GENE_ID=SPAST;Pool=1
chr2	32369892	32370005	ES9.SPAST_20	.	GENE_ID=SPAST;Pool=2
chr2	32370076	32370118	ES9.SPAST_20	.	GENE_ID=SPAST;Pool=2
chr2	32372133	32372286	ES9.SPAST_21	.	GENE_ID=SPAST;Pool=1
chr2	32379401	32379442	ES9.SPAST_22	.	GENE_ID=SPAST;Pool=2
chr2	32379565	32379606	ES9.SPAST_22	.	GENE_ID=SPAST;Pool=2
chr2	44115623	44115738	ES9.LRPPRC_1	.	GENE_ID=LRPPRC;Pool=1
chr2	44115795	44115832	ES9.LRPPRC_1	.	GENE_ID=LRPPRC;Pool=1
chr2	44116687	44116872	ES9.LRPPRC_2	.	GENE_ID=LRPPRC;Pool=2
chr2	44117015	44117098	ES9.LRPPRC_3	.	GENE_ID=LRPPRC;Pool=1
chr2	44121579	44121683	ES9.LRPPRC_4	.	GENE_ID=LRPPRC;Pool=2
chr2	44121768	44121793	ES9.LRPPRC_4	.	GENE_ID=LRPPRC;Pool=2
chr2	44123735	44123772	ES9.LRPPRC_5	.	GENE_ID=LRPPRC;Pool=1
chr2	44123847	44123939	ES9.LRPPRC_5	.	GENE_ID=LRPPRC;Pool=1
chr2	44126251	44126357	ES9.LRPPRC_6	.	GENE_ID=LRPPRC;Pool=2
chr2	44126473	44126604	ES9.LRPPRC_7	.	GENE_ID=LRPPRC;Pool=1
chr2	44126744	44126806	ES9.LRPPRC_8	.	GENE_ID=LRPPRC;Pool=2
chr2	44128447	44128458	ES9.LRPPRC_9	.	GENE_ID=LRPPRC;Pool=1
chr2	44128663	44128672	ES9.LRPPRC_9	.	GENE_ID=LRPPRC;Pool=1
chr2	44132769	44132830	ES9.LRPPRC_10	.	GENE_ID=LRPPRC;Pool=2
chr2	44132919	44132978	ES9.LRPPRC_10	.	GENE_ID=LRPPRC;Pool=2
chr2	44139468	44139570	ES9.LRPPRC_11	.	GENE_ID=LRPPRC;Pool=1
chr2	44139697	44139813	ES9.LRPPRC_12	.	GENE_ID=LRPPRC;Pool=2
chr2	44145026	44145163	ES9.LRPPRC_13	.	GENE_ID=LRPPRC;Pool=1
chr2	44145272	44145394	ES9.LRPPRC_14	.	GENE_ID=LRPPRC;Pool=2
chr2	44145537	44145633	ES9.LRPPRC_15	.	GENE_ID=LRPPRC;Pool=1
chr2	44152152	44152205	ES9.LRPPRC_16	.	GENE_ID=LRPPRC;Pool=2
chr2	44152296	44152355	ES9.LRPPRC_16	.	GENE_ID=LRPPRC;Pool=2
chr2	44152947	44153031	ES9.LRPPRC_17	.	GENE_ID=LRPPRC;Pool=1
chr2	44153100	44153171	ES9.LRPPRC_17	.	GENE_ID=LRPPRC;Pool=1
chr2	44161188	44161328	ES9.LRPPRC_18	.	GENE_ID=LRPPRC;Pool=2
chr2	44161435	44161593	ES9.LRPPRC_19	.	GENE_ID=LRPPRC;Pool=1
chr2	44161854	44161892	ES9.LRPPRC_20	.	GENE_ID=LRPPRC;Pool=2
chr2	44162017	44162050	ES9.LRPPRC_20	.	GENE_ID=LRPPRC;Pool=2
chr2	44170632	44170825	ES9.LRPPRC_21	.	GENE_ID=LRPPRC;Pool=1
chr2	44171033	44171198	ES9.LRPPRC_23	.	GENE_ID=LRPPRC;Pool=1
chr2	44172385	44172470	ES9.LRPPRC_24	.	GENE_ID=LRPPRC;Pool=2
chr2	44172556	44172600	ES9.LRPPRC_24	.	GENE_ID=LRPPRC;Pool=2
chr2	44173221	44173251	ES9.LRPPRC_25	.	GENE_ID=LRPPRC;Pool=1
chr2	44173382	44173434	ES9.LRPPRC_25	.	GENE_ID=LRPPRC;Pool=1
chr2	44174217	44174395	ES9.LRPPRC_26	.	GENE_ID=LRPPRC;Pool=2
chr2	44174509	44174578	ES9.LRPPRC_27	.	GENE_ID=LRPPRC;Pool=1
chr2	44174814	44174869	ES9.LRPPRC_28	.	GENE_ID=LRPPRC;Pool=2
chr2	44174914	44174978	ES9.LRPPRC_28	.	GENE_ID=LRPPRC;Pool=2
chr2	44175246	44175260	ES9.LRPPRC_29	.	GENE_ID=LRPPRC;Pool=1
chr2	44175338	44175424	ES9.LRPPRC_29	.	GENE_ID=LRPPRC;Pool=1
chr2	44175489	44175550	ES9.LRPPRC_30	.	GENE_ID=LRPPRC;Pool=2
chr2	44175657	44175690	ES9.LRPPRC_30	.	GENE_ID=LRPPRC;Pool=2
chr2	44176554	44176740	ES9.LRPPRC_31	.	GENE_ID=LRPPRC;Pool=1
chr2	44176798	44176995	ES9.LRPPRC_32	.	GENE_ID=LRPPRC;Pool=2
chr2	44177671	44177711	ES9.LRPPRC_33	.	GENE_ID=LRPPRC;Pool=1
chr2	44177739	44177846	ES9.LRPPRC_33	.	GENE_ID=LRPPRC;Pool=1
chr2	44184416	44184523	ES9.LRPPRC_34	.	GENE_ID=LRPPRC;Pool=2
chr2	44184590	44184618	ES9.LRPPRC_34	.	GENE_ID=LRPPRC;Pool=2
chr2	44187630	44187679	ES9.LRPPRC_35	.	GENE_ID=LRPPRC;Pool=1
chr2	44187773	44187830	ES9.LRPPRC_35	.	GENE_ID=LRPPRC;Pool=1
chr2	44190682	44190726	ES9.LRPPRC_36	.	GENE_ID=LRPPRC;Pool=2
chr2	44190845	44190891	ES9.LRPPRC_36	.	GENE_ID=LRPPRC;Pool=2
chr2	44200687	44200745	ES9.LRPPRC_37	.	GENE_ID=LRPPRC;Pool=1
chr2	44200853	44200891	ES9.LRPPRC_37	.	GENE_ID=LRPPRC;Pool=1
chr2	44200879	44200933	ES9.LRPPRC_38	.	GENE_ID=LRPPRC;Pool=2
chr2	44201039	44201051	ES9.LRPPRC_38	.	GENE_ID=LRPPRC;Pool=2
chr2	44201097	44201288	ES9.LRPPRC_39	.	GENE_ID=LRPPRC;Pool=1
chr2	44201434	44201468	ES9.LRPPRC_40	.	GENE_ID=LRPPRC;Pool=2
chr2	44201632	44201752	ES9.LRPPRC_41	.	GENE_ID=LRPPRC;Pool=1
chr2	44201897	44201982	ES9.LRPPRC_42	.	GENE_ID=LRPPRC;Pool=2
chr2	44202096	44202229	ES9.LRPPRC_43	.	GENE_ID=LRPPRC;Pool=1
chr2	44202356	44202447	ES9.LRPPRC_44	.	GENE_ID=LRPPRC;Pool=2
chr2	44203236	44203281	ES9.LRPPRC_45	.	GENE_ID=LRPPRC;Pool=1
chr2	44203368	44203415	ES9.LRPPRC_45	.	GENE_ID=LRPPRC;Pool=1
chr2	44204124	44204132	ES9.LRPPRC_46	.	GENE_ID=LRPPRC;Pool=2
chr2	44204191	44204293	ES9.LRPPRC_46	.	GENE_ID=LRPPRC;Pool=2
chr2	44204415	44204501	ES9.LRPPRC_47	.	GENE_ID=LRPPRC;Pool=1
chr2	44206825	44206964	ES9.LRPPRC_48	.	GENE_ID=LRPPRC;Pool=2
chr2	44207087	44207172	ES9.LRPPRC_49	.	GENE_ID=LRPPRC;Pool=1
chr2	44209359	44209376	ES9.LRPPRC_50	.	GENE_ID=LRPPRC;Pool=2
chr2	44209573	44209690	ES9.LRPPRC_51	.	GENE_ID=LRPPRC;Pool=1
chr2	44222924	44222937	ES9.LRPPRC_52	.	GENE_ID=LRPPRC;Pool=2
chr2	44223086	44223134	ES9.LRPPRC_52	.	GENE_ID=LRPPRC;Pool=2
chr2	45169236	45169243	ES9.SIX3_1	.	GENE_ID=SIX3;Pool=1
chr2	45170049	45170106	ES9.SIX3_4	.	GENE_ID=SIX3;Pool=2
chr2	45171699	45171706	ES9.SIX3_5	.	GENE_ID=SIX3;Pool=1
chr2	45171899	45172102	ES9.SIX3_6	.	GENE_ID=SIX3;Pool=2
chr2	50148932	50149081	ES9.NRXN1_1	.	GENE_ID=NRXN1;Pool=1
chr2	50149389	50149475	ES9.NRXN1_3	.	GENE_ID=NRXN1;Pool=1
chr2	50170781	50170841	ES9.NRXN1_4	.	GENE_ID=NRXN1;Pool=2
chr2	50170929	50170973	ES9.NRXN1_4	.	GENE_ID=NRXN1;Pool=2
chr2	50280234	50280408	ES9.NRXN1_5	.	GENE_ID=NRXN1;Pool=1
chr2	50280728	50280800	ES9.NRXN1_7	.	GENE_ID=NRXN1;Pool=1
chr2	50281903	50282092	ES9.NRXN1_8	.	GENE_ID=NRXN1;Pool=2
chr2	50282182	50282316	ES9.NRXN1_9	.	GENE_ID=NRXN1;Pool=1
chr2	50318331	50318460	ES9.NRXN1_10	.	GENE_ID=NRXN1;Pool=2
chr2	50318632	50318725	ES9.NRXN1_11	.	GENE_ID=NRXN1;Pool=1
chr2	50463756	50463926	ES9.NRXN1_12	.	GENE_ID=NRXN1;Pool=2
chr2	50464108	50464128	ES9.NRXN1_13	.	GENE_ID=NRXN1;Pool=1
chr2	50573743	50573828	ES9.NRXN1_14	.	GENE_ID=NRXN1;Pool=2
chr2	50574087	50574117	ES9.NRXN1_15	.	GENE_ID=NRXN1;Pool=1
chr2	50692545	50692579	ES9.NRXN1_16	.	GENE_ID=NRXN1;Pool=2
chr2	50692699	50692736	ES9.NRXN1_16	.	GENE_ID=NRXN1;Pool=2
chr2	50699261	50699435	ES9.NRXN1_17	.	GENE_ID=NRXN1;Pool=1
chr2	50699609	50699639	ES9.NRXN1_18	.	GENE_ID=NRXN1;Pool=2
chr2	50723029	50723042	ES9.NRXN1_19	.	GENE_ID=NRXN1;Pool=1
chr2	50723233	50723248	ES9.NRXN1_19	.	GENE_ID=NRXN1;Pool=1
chr2	50724356	50724470	ES9.NRXN1_20	.	GENE_ID=NRXN1;Pool=2
chr2	50724852	50724895	ES9.NRXN1_22	.	GENE_ID=NRXN1;Pool=2
chr2	50733573	50733632	ES9.NRXN1_23	.	GENE_ID=NRXN1;Pool=1
chr2	50733755	50733798	ES9.NRXN1_23	.	GENE_ID=NRXN1;Pool=1
chr2	50755658	50755762	ES9.NRXN1_24	.	GENE_ID=NRXN1;Pool=2
chr2	50755789	50755880	ES9.NRXN1_24	.	GENE_ID=NRXN1;Pool=2
chr2	50758225	50758364	ES9.NRXN1_25	.	GENE_ID=NRXN1;Pool=1
chr2	50758568	50758575	ES9.NRXN1_26	.	GENE_ID=NRXN1;Pool=2
chr2	50765366	50765390	ES9.NRXN1_27	.	GENE_ID=NRXN1;Pool=1
chr2	50765774	50765780	ES9.NRXN1_28	.	GENE_ID=NRXN1;Pool=2
chr2	50779672	50779724	ES9.NRXN1_29	.	GENE_ID=NRXN1;Pool=1
chr2	50780163	50780236	ES9.NRXN1_31	.	GENE_ID=NRXN1;Pool=1
chr2	50847137	50847159	ES9.NRXN1_32	.	GENE_ID=NRXN1;Pool=2
chr2	50847321	50847344	ES9.NRXN1_32	.	GENE_ID=NRXN1;Pool=2
chr2	50848269	50848342	ES9.NRXN1_33	.	GENE_ID=NRXN1;Pool=1
chr2	50848387	50848488	ES9.NRXN1_33	.	GENE_ID=NRXN1;Pool=1
chr2	50850370	50850451	ES9.NRXN1_34	.	GENE_ID=NRXN1;Pool=2
chr2	50850755	50850777	ES9.NRXN1_35	.	GENE_ID=NRXN1;Pool=1
chr2	50858192	50858236	ES9.NRXN1_36	.	GENE_ID=NRXN1;Pool=2
chr2	50858243	50858399	ES9.NRXN1_36	.	GENE_ID=NRXN1;Pool=2
chr2	51149711	51149792	ES9.NRXN1_37	.	GENE_ID=NRXN1;Pool=1
chr2	51149825	51149907	ES9.NRXN1_37	.	GENE_ID=NRXN1;Pool=1
chr2	51152970	51153075	ES9.NRXN1_38	.	GENE_ID=NRXN1;Pool=2
chr2	51153093	51153195	ES9.NRXN1_38	.	GENE_ID=NRXN1;Pool=2
chr2	51253469	51253508	ES9.NRXN1_39	.	GENE_ID=NRXN1;Pool=1
chr2	51253607	51253670	ES9.NRXN1_39	.	GENE_ID=NRXN1;Pool=1
chr2	51254509	51254639	ES9.NRXN1_40	.	GENE_ID=NRXN1;Pool=2
chr2	51255411	51255457	ES9.NRXN1_45	.	GENE_ID=NRXN1;Pool=1
chr2	69553278	69553320	ES9.GFPT1_1	.	GENE_ID=GFPT1;Pool=2
chr2	69553365	69553456	ES9.GFPT1_1	.	GENE_ID=GFPT1;Pool=2
chr2	69554031	69554045	ES9.GFPT1_2	.	GENE_ID=GFPT1;Pool=1
chr2	69554207	69554222	ES9.GFPT1_2	.	GENE_ID=GFPT1;Pool=1
chr2	69555380	69555402	ES9.GFPT1_3	.	GENE_ID=GFPT1;Pool=2
chr2	69555570	69555591	ES9.GFPT1_3	.	GENE_ID=GFPT1;Pool=2
chr2	69556393	69556428	ES9.GFPT1_4	.	GENE_ID=GFPT1;Pool=1
chr2	69556556	69556618	ES9.GFPT1_4	.	GENE_ID=GFPT1;Pool=1
chr2	69556739	69556815	ES9.GFPT1_5	.	GENE_ID=GFPT1;Pool=2
chr2	69556930	69556960	ES9.GFPT1_5	.	GENE_ID=GFPT1;Pool=2
chr2	69564841	69565029	ES9.GFPT1_6	.	GENE_ID=GFPT1;Pool=1
chr2	69565187	69565203	ES9.GFPT1_7	.	GENE_ID=GFPT1;Pool=2
chr2	69565525	69565576	ES9.GFPT1_8	.	GENE_ID=GFPT1;Pool=1
chr2	69565697	69565745	ES9.GFPT1_8	.	GENE_ID=GFPT1;Pool=1
chr2	69569249	69569283	ES9.GFPT1_9	.	GENE_ID=GFPT1;Pool=2
chr2	69569381	69569421	ES9.GFPT1_9	.	GENE_ID=GFPT1;Pool=2
chr2	69572942	69573035	ES9.GFPT1_10	.	GENE_ID=GFPT1;Pool=1
chr2	69573131	69573273	ES9.GFPT1_11	.	GENE_ID=GFPT1;Pool=2
chr2	69575279	69575302	ES9.GFPT1_12	.	GENE_ID=GFPT1;Pool=1
chr2	69575466	69575481	ES9.GFPT1_12	.	GENE_ID=GFPT1;Pool=1
chr2	69577127	69577209	ES9.GFPT1_13	.	GENE_ID=GFPT1;Pool=2
chr2	69577315	69577341	ES9.GFPT1_13	.	GENE_ID=GFPT1;Pool=2
chr2	69581374	69581390	ES9.GFPT1_14	.	GENE_ID=GFPT1;Pool=1
chr2	69581444	69581588	ES9.GFPT1_14	.	GENE_ID=GFPT1;Pool=1
chr2	69581571	69581620	ES9.GFPT1_15	.	GENE_ID=GFPT1;Pool=2
chr2	69581700	69581772	ES9.GFPT1_15	.	GENE_ID=GFPT1;Pool=2
chr2	69583534	69583627	ES9.GFPT1_16	.	GENE_ID=GFPT1;Pool=1
chr2	69583689	69583738	ES9.GFPT1_16	.	GENE_ID=GFPT1;Pool=1
chr2	69585429	69585460	ES9.GFPT1_17	.	GENE_ID=GFPT1;Pool=2
chr2	69585595	69585649	ES9.GFPT1_17	.	GENE_ID=GFPT1;Pool=2
chr2	69586328	69586399	ES9.GFPT1_18	.	GENE_ID=GFPT1;Pool=1
chr2	69586458	69586516	ES9.GFPT1_18	.	GENE_ID=GFPT1;Pool=1
chr2	69590636	69590676	ES9.GFPT1_19	.	GENE_ID=GFPT1;Pool=2
chr2	69590802	69590839	ES9.GFPT1_19	.	GENE_ID=GFPT1;Pool=2
chr2	69596970	69597132	ES9.GFPT1_20	.	GENE_ID=GFPT1;Pool=1
chr2	69597240	69597368	ES9.GFPT1_21	.	GENE_ID=GFPT1;Pool=2
chr2	69600966	69601137	ES9.GFPT1_22	.	GENE_ID=GFPT1;Pool=1
chr2	69601245	69601333	ES9.GFPT1_23	.	GENE_ID=GFPT1;Pool=2
chr2	69614135	69614196	ES9.GFPT1_24	.	GENE_ID=GFPT1;Pool=1
chr2	69614203	69614339	ES9.GFPT1_24	.	GENE_ID=GFPT1;Pool=1
chr2	69623360	69623377	ES9.NFU1_1	.	GENE_ID=NFU1;Pool=2
chr2	69623422	69623530	ES9.NFU1_1	.	GENE_ID=NFU1;Pool=2
chr2	69627453	69627495	ES9.NFU1_2	.	GENE_ID=NFU1;Pool=1
chr2	69627670	69627848	ES9.NFU1_3	.	GENE_ID=NFU1;Pool=2
chr2	69633034	69633153	ES9.NFU1_4	.	GENE_ID=NFU1;Pool=1
chr2	69633214	69633260	ES9.NFU1_4	.	GENE_ID=NFU1;Pool=1
chr2	69642261	69642316	ES9.NFU1_5	.	GENE_ID=NFU1;Pool=2
chr2	69642431	69642471	ES9.NFU1_5	.	GENE_ID=NFU1;Pool=2
chr2	69646601	69646669	ES9.NFU1_6	.	GENE_ID=NFU1;Pool=1
chr2	69646736	69646817	ES9.NFU1_6	.	GENE_ID=NFU1;Pool=1
chr2	69650632	69650713	ES9.NFU1_7	.	GENE_ID=NFU1;Pool=2
chr2	69650849	69650995	ES9.NFU1_8	.	GENE_ID=NFU1;Pool=1
chr2	69658983	69659033	ES9.NFU1_9	.	GENE_ID=NFU1;Pool=2
chr2	69659137	69659173	ES9.NFU1_9	.	GENE_ID=NFU1;Pool=2
chr2	69664400	69664492	ES9.NFU1_10	.	GENE_ID=NFU1;Pool=1
chr2	69664554	69664593	ES9.NFU1_10	.	GENE_ID=NFU1;Pool=1
chr2	70439814	70439850	ES9.TIA1_1	.	GENE_ID=TIA1;Pool=2
chr2	70439977	70440030	ES9.TIA1_1	.	GENE_ID=TIA1;Pool=2
chr2	70441297	70441480	ES9.TIA1_2	.	GENE_ID=TIA1;Pool=1
chr2	70441626	70441670	ES9.TIA1_3	.	GENE_ID=TIA1;Pool=2
chr2	70442355	70442502	ES9.TIA1_4	.	GENE_ID=TIA1;Pool=1
chr2	70442626	70442760	ES9.TIA1_5	.	GENE_ID=TIA1;Pool=2
chr2	70443311	70443339	ES9.TIA1_6	.	GENE_ID=TIA1;Pool=1
chr2	70443424	70443530	ES9.TIA1_6	.	GENE_ID=TIA1;Pool=1
chr2	70443521	70443535	ES9.TIA1_7	.	GENE_ID=TIA1;Pool=2
chr2	70443631	70443694	ES9.TIA1_7	.	GENE_ID=TIA1;Pool=2
chr2	70443965	70444017	ES9.TIA1_8	.	GENE_ID=TIA1;Pool=1
chr2	70444126	70444184	ES9.TIA1_8	.	GENE_ID=TIA1;Pool=1
chr2	70451649	70451685	ES9.TIA1_9	.	GENE_ID=TIA1;Pool=2
chr2	70451761	70451820	ES9.TIA1_9	.	GENE_ID=TIA1;Pool=2
chr2	70454742	70454866	ES9.TIA1_10	.	GENE_ID=TIA1;Pool=1
chr2	70454954	70454962	ES9.TIA1_10	.	GENE_ID=TIA1;Pool=1
chr2	70456058	70456190	ES9.TIA1_11	.	GENE_ID=TIA1;Pool=2
chr2	70456223	70456262	ES9.TIA1_11	.	GENE_ID=TIA1;Pool=2
chr2	70456247	70456395	ES9.TIA1_12	.	GENE_ID=TIA1;Pool=1
chr2	70456450	70456593	ES9.TIA1_13	.	GENE_ID=TIA1;Pool=2
chr2	70457877	70457887	ES9.TIA1_14	.	GENE_ID=TIA1;Pool=1
chr2	70457986	70458067	ES9.TIA1_14	.	GENE_ID=TIA1;Pool=1
chr2	70463144	70463210	ES9.TIA1_15	.	GENE_ID=TIA1;Pool=2
chr2	70463307	70463481	ES9.TIA1_16	.	GENE_ID=TIA1;Pool=1
chr2	70475441	70475536	ES9.TIA1_17	.	GENE_ID=TIA1;Pool=2
chr2	70475562	70475671	ES9.TIA1_17	.	GENE_ID=TIA1;Pool=2
chr2	71681093	71681128	ES9.DYSF_1	.	GENE_ID=DYSF;Pool=1
chr2	71681216	71681281	ES9.DYSF_1	.	GENE_ID=DYSF;Pool=1
chr2	71693910	71693972	ES9.DYSF_2	.	GENE_ID=DYSF;Pool=2
chr2	71694063	71694117	ES9.DYSF_2	.	GENE_ID=DYSF;Pool=2
chr2	71707938	71708012	ES9.DYSF_3	.	GENE_ID=DYSF;Pool=1
chr2	71708068	71708152	ES9.DYSF_3	.	GENE_ID=DYSF;Pool=1
chr2	71708784	71709008	ES9.DYSF_4	.	GENE_ID=DYSF;Pool=2
chr2	71709005	71709008	ES9.DYSF_5	.	GENE_ID=DYSF;Pool=1
chr2	71709100	71709187	ES9.DYSF_5	.	GENE_ID=DYSF;Pool=1
chr2	71730306	71730343	ES9.DYSF_6	.	GENE_ID=DYSF;Pool=2
chr2	71730449	71730534	ES9.DYSF_6	.	GENE_ID=DYSF;Pool=2
chr2	71738845	71738936	ES9.DYSF_7	.	GENE_ID=DYSF;Pool=1
chr2	71739051	71739233	ES9.DYSF_8	.	GENE_ID=DYSF;Pool=2
chr2	71740309	71740369	ES9.DYSF_9	.	GENE_ID=DYSF;Pool=1
chr2	71740462	71740515	ES9.DYSF_9	.	GENE_ID=DYSF;Pool=1
chr2	71740828	71740845	ES9.DYSF_10	.	GENE_ID=DYSF;Pool=2
chr2	71741051	71741212	ES9.DYSF_11	.	GENE_ID=DYSF;Pool=1
chr2	71742710	71742752	ES9.DYSF_12	.	GENE_ID=DYSF;Pool=2
chr2	71742881	71742939	ES9.DYSF_12	.	GENE_ID=DYSF;Pool=2
chr2	71743196	71743309	ES9.DYSF_13	.	GENE_ID=DYSF;Pool=1
chr2	71743372	71743417	ES9.DYSF_13	.	GENE_ID=DYSF;Pool=1
chr2	71744053	71744118	ES9.DYSF_14	.	GENE_ID=DYSF;Pool=2
chr2	71744169	71744263	ES9.DYSF_14	.	GENE_ID=DYSF;Pool=2
chr2	71747274	71747307	ES9.DYSF_15	.	GENE_ID=DYSF;Pool=1
chr2	71747338	71747464	ES9.DYSF_15	.	GENE_ID=DYSF;Pool=1
chr2	71747805	71747918	ES9.DYSF_16	.	GENE_ID=DYSF;Pool=2
chr2	71753245	71753349	ES9.DYSF_17	.	GENE_ID=DYSF;Pool=1
chr2	71753476	71753583	ES9.DYSF_18	.	GENE_ID=DYSF;Pool=2
chr2	71755337	71755427	ES9.DYSF_19	.	GENE_ID=DYSF;Pool=1
chr2	71755531	71755556	ES9.DYSF_19	.	GENE_ID=DYSF;Pool=1
chr2	71761959	71762150	ES9.DYSF_20	.	GENE_ID=DYSF;Pool=2
chr2	71762219	71762387	ES9.DYSF_21	.	GENE_ID=DYSF;Pool=1
chr2	71762374	71762397	ES9.DYSF_22	.	GENE_ID=DYSF;Pool=2
chr2	71762441	71762599	ES9.DYSF_22	.	GENE_ID=DYSF;Pool=2
chr2	71766222	71766286	ES9.DYSF_23	.	GENE_ID=DYSF;Pool=1
chr2	71766369	71766436	ES9.DYSF_23	.	GENE_ID=DYSF;Pool=1
chr2	71776384	71776479	ES9.DYSF_24	.	GENE_ID=DYSF;Pool=2
chr2	71776521	71776614	ES9.DYSF_24	.	GENE_ID=DYSF;Pool=2
chr2	71778012	71778170	ES9.DYSF_25	.	GENE_ID=DYSF;Pool=1
chr2	71778286	71778406	ES9.DYSF_26	.	GENE_ID=DYSF;Pool=2
chr2	71778725	71778736	ES9.DYSF_27	.	GENE_ID=DYSF;Pool=1
chr2	71778850	71778913	ES9.DYSF_27	.	GENE_ID=DYSF;Pool=1
chr2	71780114	71780140	ES9.DYSF_28	.	GENE_ID=DYSF;Pool=2
chr2	71780318	71780344	ES9.DYSF_28	.	GENE_ID=DYSF;Pool=2
chr2	71780875	71780936	ES9.DYSF_29	.	GENE_ID=DYSF;Pool=1
chr2	71781061	71781087	ES9.DYSF_29	.	GENE_ID=DYSF;Pool=1
chr2	71783003	71783094	ES9.DYSF_30	.	GENE_ID=DYSF;Pool=2
chr2	71783201	71783229	ES9.DYSF_30	.	GENE_ID=DYSF;Pool=2
chr2	71788735	71788881	ES9.DYSF_31	.	GENE_ID=DYSF;Pool=1
chr2	71789074	71789125	ES9.DYSF_32	.	GENE_ID=DYSF;Pool=2
chr2	71790985	71791187	ES9.DYSF_33	.	GENE_ID=DYSF;Pool=1
chr2	71791343	71791379	ES9.DYSF_34	.	GENE_ID=DYSF;Pool=2
chr2	71794976	71795080	ES9.DYSF_35	.	GENE_ID=DYSF;Pool=1
chr2	71795212	71795301	ES9.DYSF_36	.	GENE_ID=DYSF;Pool=2
chr2	71795468	71795573	ES9.DYSF_37	.	GENE_ID=DYSF;Pool=1
chr2	71796899	71796949	ES9.DYSF_38	.	GENE_ID=DYSF;Pool=2
chr2	71797064	71797132	ES9.DYSF_38	.	GENE_ID=DYSF;Pool=2
chr2	71797288	71797358	ES9.DYSF_39	.	GENE_ID=DYSF;Pool=1
chr2	71797464	71797519	ES9.DYSF_39	.	GENE_ID=DYSF;Pool=1
chr2	71797708	71797728	ES9.DYSF_40	.	GENE_ID=DYSF;Pool=2
chr2	71797871	71797919	ES9.DYSF_40	.	GENE_ID=DYSF;Pool=2
chr2	71801321	71801327	ES9.DYSF_41	.	GENE_ID=DYSF;Pool=1
chr2	71801501	71801519	ES9.DYSF_41	.	GENE_ID=DYSF;Pool=1
chr2	71816665	71816722	ES9.DYSF_42	.	GENE_ID=DYSF;Pool=2
chr2	71816816	71816873	ES9.DYSF_42	.	GENE_ID=DYSF;Pool=2
chr2	71817264	71817340	ES9.DYSF_43	.	GENE_ID=DYSF;Pool=1
chr2	71817418	71817491	ES9.DYSF_43	.	GENE_ID=DYSF;Pool=1
chr2	71825546	71825693	ES9.DYSF_44	.	GENE_ID=DYSF;Pool=2
chr2	71825875	71825962	ES9.DYSF_45	.	GENE_ID=DYSF;Pool=1
chr2	71827808	71827831	ES9.DYSF_46	.	GENE_ID=DYSF;Pool=2
chr2	71827972	71828041	ES9.DYSF_46	.	GENE_ID=DYSF;Pool=2
chr2	71828548	71828628	ES9.DYSF_47	.	GENE_ID=DYSF;Pool=1
chr2	71828658	71828776	ES9.DYSF_47	.	GENE_ID=DYSF;Pool=1
chr2	71829806	71829905	ES9.DYSF_48	.	GENE_ID=DYSF;Pool=2
chr2	71829935	71830034	ES9.DYSF_48	.	GENE_ID=DYSF;Pool=2
chr2	71838175	71838374	ES9.DYSF_49	.	GENE_ID=DYSF;Pool=1
chr2	71838476	71838594	ES9.DYSF_50	.	GENE_ID=DYSF;Pool=2
chr2	71838592	71838594	ES9.DYSF_51	.	GENE_ID=DYSF;Pool=1
chr2	71838756	71838786	ES9.DYSF_51	.	GENE_ID=DYSF;Pool=1
chr2	71839660	71839770	ES9.DYSF_52	.	GENE_ID=DYSF;Pool=2
chr2	71839936	71840018	ES9.DYSF_53	.	GENE_ID=DYSF;Pool=1
chr2	71840390	71840463	ES9.DYSF_54	.	GENE_ID=DYSF;Pool=2
chr2	71840540	71840614	ES9.DYSF_54	.	GENE_ID=DYSF;Pool=2
chr2	71847613	71847676	ES9.DYSF_55	.	GENE_ID=DYSF;Pool=1
chr2	71847739	71847843	ES9.DYSF_55	.	GENE_ID=DYSF;Pool=1
chr2	71871033	71871094	ES9.DYSF_56	.	GENE_ID=DYSF;Pool=2
chr2	71871193	71871254	ES9.DYSF_56	.	GENE_ID=DYSF;Pool=2
chr2	71883289	71883291	ES9.DYSF_57	.	GENE_ID=DYSF;Pool=1
chr2	71883420	71883488	ES9.DYSF_57	.	GENE_ID=DYSF;Pool=1
chr2	71885834	71886007	ES9.DYSF_58	.	GENE_ID=DYSF;Pool=2
chr2	71886163	71886202	ES9.DYSF_59	.	GENE_ID=DYSF;Pool=1
chr2	71887621	71887689	ES9.DYSF_60	.	GENE_ID=DYSF;Pool=2
chr2	71887781	71887851	ES9.DYSF_60	.	GENE_ID=DYSF;Pool=2
chr2	71891382	71891397	ES9.DYSF_61	.	GENE_ID=DYSF;Pool=1
chr2	71891568	71891592	ES9.DYSF_61	.	GENE_ID=DYSF;Pool=1
chr2	71892246	71892291	ES9.DYSF_62	.	GENE_ID=DYSF;Pool=2
chr2	71892434	71892475	ES9.DYSF_62	.	GENE_ID=DYSF;Pool=2
chr2	71894459	71894505	ES9.DYSF_63	.	GENE_ID=DYSF;Pool=1
chr2	71894645	71894668	ES9.DYSF_63	.	GENE_ID=DYSF;Pool=1
chr2	71895879	71895883	ES9.DYSF_64	.	GENE_ID=DYSF;Pool=2
chr2	71895972	71896067	ES9.DYSF_64	.	GENE_ID=DYSF;Pool=2
chr2	71896192	71896241	ES9.DYSF_65	.	GENE_ID=DYSF;Pool=1
chr2	71896337	71896421	ES9.DYSF_65	.	GENE_ID=DYSF;Pool=1
chr2	71896686	71896734	ES9.DYSF_66	.	GENE_ID=DYSF;Pool=2
chr2	71896876	71896909	ES9.DYSF_66	.	GENE_ID=DYSF;Pool=2
chr2	71901283	71901326	ES9.DYSF_67	.	GENE_ID=DYSF;Pool=1
chr2	71901426	71901513	ES9.DYSF_67	.	GENE_ID=DYSF;Pool=1
chr2	71906106	71906186	ES9.DYSF_68	.	GENE_ID=DYSF;Pool=2
chr2	71906365	71906500	ES9.DYSF_69	.	GENE_ID=DYSF;Pool=1
chr2	71908076	71908130	ES9.DYSF_70	.	GENE_ID=DYSF;Pool=2
chr2	71908240	71908294	ES9.DYSF_70	.	GENE_ID=DYSF;Pool=2
chr2	71909620	71909659	ES9.DYSF_71	.	GENE_ID=DYSF;Pool=1
chr2	71909807	71909846	ES9.DYSF_71	.	GENE_ID=DYSF;Pool=1
chr2	71913568	71913583	ES9.DYSF_72	.	GENE_ID=DYSF;Pool=2
chr2	71913622	71913766	ES9.DYSF_72	.	GENE_ID=DYSF;Pool=2
chr2	73114493	73114561	ES9.SPR_1	.	GENE_ID=SPR;Pool=1
chr2	73114865	73114894	ES9.SPR_2	.	GENE_ID=SPR;Pool=2
chr2	73115283	73115442	ES9.SPR_3	.	GENE_ID=SPR;Pool=1
chr2	73115733	73115869	ES9.SPR_5	.	GENE_ID=SPR;Pool=1
chr2	73118422	73118475	ES9.SPR_6	.	GENE_ID=SPR;Pool=2
chr2	73118666	73118816	ES9.SPR_7	.	GENE_ID=SPR;Pool=1
chr2	74057862	74057983	ES9.STAMBP_1	.	GENE_ID=STAMBP;Pool=2
chr2	74058186	74058247	ES9.STAMBP_2	.	GENE_ID=STAMBP;Pool=1
chr2	74071867	74071939	ES9.STAMBP_3	.	GENE_ID=STAMBP;Pool=2
chr2	74072015	74072089	ES9.STAMBP_3	.	GENE_ID=STAMBP;Pool=2
chr2	74072216	74072293	ES9.STAMBP_4	.	GENE_ID=STAMBP;Pool=1
chr2	74072389	74072434	ES9.STAMBP_4	.	GENE_ID=STAMBP;Pool=1
chr2	74074453	74074513	ES9.STAMBP_5	.	GENE_ID=STAMBP;Pool=2
chr2	74074880	74074886	ES9.STAMBP_6	.	GENE_ID=STAMBP;Pool=1
chr2	74076445	74076489	ES9.STAMBP_7	.	GENE_ID=STAMBP;Pool=2
chr2	74076614	74076667	ES9.STAMBP_7	.	GENE_ID=STAMBP;Pool=2
chr2	74077462	74077502	ES9.STAMBP_8	.	GENE_ID=STAMBP;Pool=1
chr2	74077640	74077677	ES9.STAMBP_8	.	GENE_ID=STAMBP;Pool=1
chr2	74086355	74086380	ES9.STAMBP_9	.	GENE_ID=STAMBP;Pool=2
chr2	74086493	74086553	ES9.STAMBP_9	.	GENE_ID=STAMBP;Pool=2
chr2	74087149	74087178	ES9.STAMBP_10	.	GENE_ID=STAMBP;Pool=1
chr2	74087278	74087378	ES9.STAMBP_10	.	GENE_ID=STAMBP;Pool=1
chr2	74089308	74089329	ES9.STAMBP_11	.	GENE_ID=STAMBP;Pool=2
chr2	74089386	74089498	ES9.STAMBP_11	.	GENE_ID=STAMBP;Pool=2
chr2	74588538	74588625	ES9.DCTN1_1	.	GENE_ID=DCTN1;Pool=1
chr2	74588763	74588940	ES9.DCTN1_2	.	GENE_ID=DCTN1;Pool=2
chr2	74589066	74589178	ES9.DCTN1_3	.	GENE_ID=DCTN1;Pool=1
chr2	74589268	74589288	ES9.DCTN1_3	.	GENE_ID=DCTN1;Pool=1
chr2	74589718	74589776	ES9.DCTN1_4	.	GENE_ID=DCTN1;Pool=2
chr2	74589856	74589915	ES9.DCTN1_4	.	GENE_ID=DCTN1;Pool=2
chr2	74589951	74590120	ES9.DCTN1_5	.	GENE_ID=DCTN1;Pool=1
chr2	74590304	74590373	ES9.DCTN1_6	.	GENE_ID=DCTN1;Pool=2
chr2	74590363	74590420	ES9.DCTN1_7	.	GENE_ID=DCTN1;Pool=1
chr2	74590554	74590583	ES9.DCTN1_7	.	GENE_ID=DCTN1;Pool=1
chr2	74590622	74590740	ES9.DCTN1_8	.	GENE_ID=DCTN1;Pool=2
chr2	74590755	74590849	ES9.DCTN1_8	.	GENE_ID=DCTN1;Pool=2
chr2	74592179	74592201	ES9.DCTN1_9	.	GENE_ID=DCTN1;Pool=1
chr2	74592368	74592392	ES9.DCTN1_9	.	GENE_ID=DCTN1;Pool=1
chr2	74592611	74592641	ES9.DCTN1_10	.	GENE_ID=DCTN1;Pool=2
chr2	74592784	74592832	ES9.DCTN1_10	.	GENE_ID=DCTN1;Pool=2
chr2	74592970	74593019	ES9.DCTN1_11	.	GENE_ID=DCTN1;Pool=1
chr2	74593145	74593194	ES9.DCTN1_11	.	GENE_ID=DCTN1;Pool=1
chr2	74593200	74593370	ES9.DCTN1_12	.	GENE_ID=DCTN1;Pool=2
chr2	74593502	74593585	ES9.DCTN1_13	.	GENE_ID=DCTN1;Pool=1
chr2	74593747	74593826	ES9.DCTN1_14	.	GENE_ID=DCTN1;Pool=2
chr2	74593814	74593909	ES9.DCTN1_15	.	GENE_ID=DCTN1;Pool=1
chr2	74594059	74594171	ES9.DCTN1_16	.	GENE_ID=DCTN1;Pool=2
chr2	74594234	74594240	ES9.DCTN1_16	.	GENE_ID=DCTN1;Pool=2
chr2	74594400	74594478	ES9.DCTN1_17	.	GENE_ID=DCTN1;Pool=1
chr2	74594547	74594628	ES9.DCTN1_17	.	GENE_ID=DCTN1;Pool=1
chr2	74594633	74594822	ES9.DCTN1_18	.	GENE_ID=DCTN1;Pool=2
chr2	74594991	74595074	ES9.DCTN1_19	.	GENE_ID=DCTN1;Pool=1
chr2	74595061	74595097	ES9.DCTN1_20	.	GENE_ID=DCTN1;Pool=2
chr2	74595258	74595264	ES9.DCTN1_20	.	GENE_ID=DCTN1;Pool=2
chr2	74596007	74596054	ES9.DCTN1_21	.	GENE_ID=DCTN1;Pool=1
chr2	74596041	74596224	ES9.DCTN1_22	.	GENE_ID=DCTN1;Pool=2
chr2	74596222	74596224	ES9.DCTN1_23	.	GENE_ID=DCTN1;Pool=1
chr2	74596341	74596426	ES9.DCTN1_23	.	GENE_ID=DCTN1;Pool=1
chr2	74596618	74596725	ES9.DCTN1_25	.	GENE_ID=DCTN1;Pool=1
chr2	74597042	74597091	ES9.DCTN1_26	.	GENE_ID=DCTN1;Pool=2
chr2	74597196	74597262	ES9.DCTN1_26	.	GENE_ID=DCTN1;Pool=2
chr2	74597250	74597312	ES9.DCTN1_27	.	GENE_ID=DCTN1;Pool=1
chr2	74597472	74597592	ES9.DCTN1_28	.	GENE_ID=DCTN1;Pool=2
chr2	74597671	74597747	ES9.DCTN1_29	.	GENE_ID=DCTN1;Pool=1
chr2	74597952	74598040	ES9.DCTN1_30	.	GENE_ID=DCTN1;Pool=2
chr2	74598028	74598105	ES9.DCTN1_31	.	GENE_ID=DCTN1;Pool=1
chr2	74598303	74598416	ES9.DCTN1_32	.	GENE_ID=DCTN1;Pool=2
chr2	74598646	74598663	ES9.DCTN1_33	.	GENE_ID=DCTN1;Pool=1
chr2	74598855	74598874	ES9.DCTN1_33	.	GENE_ID=DCTN1;Pool=1
chr2	74599951	74600054	ES9.DCTN1_34	.	GENE_ID=DCTN1;Pool=2
chr2	74600075	74600180	ES9.DCTN1_34	.	GENE_ID=DCTN1;Pool=2
chr2	74601361	74601449	ES9.DCTN1_35	.	GENE_ID=DCTN1;Pool=1
chr2	74601479	74601570	ES9.DCTN1_35	.	GENE_ID=DCTN1;Pool=1
chr2	74603783	74603868	ES9.DCTN1_36	.	GENE_ID=DCTN1;Pool=2
chr2	74603889	74603989	ES9.DCTN1_36	.	GENE_ID=DCTN1;Pool=2
[truncated: 21,109 more rows]
